# Supplementary material for: Copy number evolution of conserved noncoding RNA gene families across mammals
Source: Mamm Genome. 2026 May 22;37(1):73. doi: 10.1007/s00335-026-10243-2 (PMC13197249; doi:10.1007/s00335-026-10243-2)
Supplement: Supplementary file 1 — Supplementary Material 1 (XLSX 13 KB) [file 335_2026_10243_MOESM1_ESM.xlsx]

## Sheet: Sheet1
Species	Order	Genome Assembly	Size (Gb)	Scaffold	BUSCO Completeness		Supplementary Table S1: Mammalian genomes used in this study
Antechinus_flavipes	Dasyuromorphia	AdamAnt_v2	3.2	485	0.961
Sarcophilus_harrisii	Dasyuromorphia	mSarHar1.11	3.1	105	0.964
Trichosurus_vulpecula	Diprotodontia	mTriVul1.pri	3.4	211	0.975
Dromiciops_gliroides	Microbiotheria	mDroGli1.pri	3.3	17	0.979
Monodelphis_domestica	Didelphimorphia	mMonDom1.pri	3.6	13	0.959
Suncus_etruscus	Eulipotyphla	mSunEtr1.pri.cur	2.5	147	0.955
Sorex_araneus	Eulipotyphla	mSorAra2.pri	2.4	65	0.974
Erinaceus_europaeus	Eulipotyphla	mEriEur2.1	2.7	1174	0.973
Rhinolophus_ferrumequinum	Chiroptera	mRhiFer1_v1.p	2.1	134	0.994
Saccopteryx_leptura	Chiroptera	mSacLep1_pri_phased_curated	2.6	167	0.988
Saccopteryx_bilineata	Chiroptera	mSacBil1_pri_phased_curated	2.6	256	0.989
Phyllostomus_discolor	Chiroptera	mPhyDis1.pri.v3	2.1	77	0.985
Desmodus_rotundus	Chiroptera	HLdesRot8A.1	2.1	572	0.985
Myotis_daubentonii	Chiroptera	mMyoDau2.1	2.1	121	0.99
Phocoena_sinus	Cetartiodactyla	mPhoSin1.pri	2.4	64	0.985
Orcinus_orca	Cetartiodactyla	mOrcOrc1.1	2.6	447	0.986
Bos_indicus	Cetartiodactyla	NIAB-ARS_B.indTharparkar_mat_pri_1.0	2.7	67	0.993
Bubalus_bubalis	Cetartiodactyla	NDDB_SH_1	2.6	25	0.985
Ovis_canadensis	Cetartiodactyla	ARS-UI_OviCan_v2	3	41	0.994
Ovis_aries	Cetartiodactyla	ARS-UI_Ramb_v3.0	2.7	142	0.99
Equus_caballus	Perissodactyla	TB-T2T	2.8	624	0.995
Equus_asinus	Perissodactyla	ASM1607732v2	2.4	50	0.993
Diceros_bicornis	Perissodactyla	mDicBic1.mat.cur	3	1075	0.995
Prionailurus_viverrinus	Carnivora	UM_Priviv_1.0	2.5	191	0.99
Felis_catus	Carnivora	F.catus_Fca126_mat1.0	2.4	70	0.991
Leopardus_geoffroyi	Carnivora	O.geoffroyi_Oge1_pat1.0	2.4	46	0.992
Neofelis_nebulosa	Carnivora	mNeoNeb1.pri	2.5	33	0.992
Panthera_tigris	Carnivora	P.tigris_Pti1_mat1.1	2.4	74	0.991
Panthera_leo	Carnivora	P.leo_Ple1_pat1.1	2.4	53	0.96
Canis_lupus	Carnivora	ROS_Cfam_1.0	2.4	376	0.984
Lutra_lutra	Carnivora	mLutLut1.2	2.4	43	0.985
Meles_meles	Carnivora	mMelMel3.1 paternal haplotype+C40:C49	2.7	537	0.99
Ursus_arctos	Carnivora	UrsArc2.0	2.4	361	0.973
Oryctolagus_cuniculus	Lagomorpha	mOryCun1.1	2.8	221	0.985
Lepus_europaeus	Lagomorpha	mLepTim1.pri	2.9	650	0.988
Ochotona_princeps	Lagomorpha	mOchPri1.hap1	2.6	5864	0.984
Chionomys_nivalis	Rodentia	mChiNiv1.1+C30:C38	2.4	160	0.997
Arvicola_amphibius	Rodentia	mArvAmp1.2	2.3	215	0.99
Myodes_glareolus	Rodentia	Bank_vole1_10x	2.3	635	0.965
Cricetulus_griseus	Rodentia	CriGri-PICRH-1.0	2.4	647	0.993
Rattus_norvegicus	Rodentia	GRCr8	2.8	76	0.995
Mus_musculus	Rodentia	GRCm39	2.7	101	0.996
Mastomys_coucha	Rodentia	UCSF_Mcou_1	2.5	27	0.987
Apodemus_sylvaticus	Rodentia	mApoSyl1.1	2.9	497	0.995
Jaculus_jaculus	Rodentia	mJacJac1.mat.Y.cur	2.9	159	0.984
Cynocephalus_volans	Dermoptera	mCynVol1.pri	2.8	130	0.99
Lemur_catta	Primates	mLemCat1.pri	2.2	184	0.973
Callithrix_jacchus	Primates	mCalJa1.2.pat.X	2.9	1233	0.988
Symphalangus_syndactylus	Primates	NHGRI_mSymSyn1-v2.1_pri	3.3	26	0.989
Gorilla_gorilla	Primates	NHGRI_mGorGor1-v2.0_pri	3.5	25	0.993
Pan_troglodytes	Primates	NHGRI_mPanTro3-v2.0_pri	3.2	184	0.973
Pongo_pygmaeus	Primates	NHGRI_mPonPyg2-v2.0_pri	3.2	25	0.994
Pongo_abelii	Primates	NHGRI_mPonAbe1-v2.0_pri	3.3	29	0.992
Macaca_mulatta	Primates	Mmul_10	3	2978	0.996
Macaca_nemestrina	Primates	mMacNem.hap1	3.1	361	0.98
Loxodonta_africana	Proboscidea	mLoxAfr1.hap2	3.5	879	0.988
Dasypus_novemcinctus	Cingulata	mDasNov1.hap2	3.6	539	0.976
Choloepus_didactylus	Pilosa	mChoDid1.pri	3.4	145	0.982
Tachyglossus_aculeatus	Monotremata	mTacAcu1.pri	2.2	310	0.928
Ornithorhynchus_anatinus	Monotremata	mOrnAna1.pri.v4	1.9	321	0.938
