# Supplementary material for: Copy number evolution of conserved noncoding RNA gene families across mammals
Source: Mamm Genome. 2026 May 22;37(1):73. doi: 10.1007/s00335-026-10243-2 (PMC13197249; doi:10.1007/s00335-026-10243-2)
Supplement: Supplementary file 3 — Supplementary Material 1 (XLSX 14,393 KB) [file 335_2026_10243_MOESM3_ESM.xlsx]

## Sheet: Antechinus_flavipes
NC_056379	63	1029	SSU_rRNA_bacteria	0	+		Supplementary Table S3: ncRNA annotation (in BED format) across 60 mammals
NC_056379	1022	1090	tRNA	0	+
NC_056379	1164	2735	LSU_rRNA_bacteria	0	+
NC_056379	1171	2733	LSU_rRNA_archaea	0	+
NC_056379	1877	2806	LSU_rRNA_eukarya	0	+
NC_056379	2664	2738	tRNA	0	+
NC_056379	3697	3766	tRNA	0	+
NC_056379	3763	3834	tRNA	0	-
NC_056379	4947	5016	tRNA	0	-
NC_056379	5233	5305	tRNA	0	-
NC_056379	5310	5379	tRNA	0	-
NC_056379	6924	6994	tRNA	0	-
NC_056379	9889	9958	tRNA	0	+
NC_056379	11626	11695	tRNA	0	+
NC_056379	11754	11825	tRNA	0	+
NC_056379	14137	14206	tRNA	0	-
NC_056379	15354	15423	tRNA	0	+
NC_067398	965180	965264	mir-489	0	+
NC_067398	2384919	2385002	mir-128	0	+
NC_067398	3109185	3109322	SNORA84	0	+
NC_067398	3812492	3812573	mir-26	0	+
NC_067398	3812492	3812573	mir-26	0	-
NC_067398	13151979	13152100	U6atac	0	-
NC_067398	19407951	19408055	U6	0	+
NC_067398	24412093	24412195	U6	0	+
NC_067398	38741882	38742001	5S_rRNA	0	+
NC_067398	43822462	43822568	U6	0	+
NC_067398	48282690	48282798	U6	0	-
NC_067398	49822655	49822762	U6	0	-
NC_067398	52230060	52230202	SNORA7	0	-
NC_067398	53857694	53857800	U6	0	-
NC_067398	59257386	59257522	SNORA52	0	-
NC_067398	59996401	59996473	tRNA	0	+
NC_067398	60328511	60328615	U6	0	+
NC_067398	61191892	61191977	let-7	0	-
NC_067398	61196441	61196528	let-7	0	-
NC_067398	61197200	61197282	let-7	0	-
NC_067398	67447176	67448491	LSU_rRNA_bacteria	0	+
NC_067398	67447855	67448025	LSU_rRNA_archaea	0	+
NC_067398	67448083	67448474	LSU_rRNA_archaea	0	+
NC_067398	69101465	69101575	U6	0	+
NC_067398	76290945	76291018	tRNA	0	-
NC_067398	78138353	78138453	U6	0	+
NC_067398	80048284	80048362	SNORD69	0	-
NC_067398	80050452	80050532	SNORD19B	0	-
NC_067398	80051180	80051255	SNORD19	0	-
NC_067398	80694506	80694594	let-7	0	+
NC_067398	86187355	86187814	LSU_rRNA_eukarya	0	-
NC_067398	89700871	89701034	U2	0	+
NC_067398	92117709	92117816	U6	0	-
NC_067398	94208688	94208819	SCARNA8	0	+
NC_067398	99048322	99048394	tRNA	0	+
NC_067398	102763003	102763110	U6	0	+
NC_067398	108822102	108822249	U4	0	-
NC_067398	110366369	110366444	mir-101	0	-
NC_067398	110821003	110821109	U6	0	-
NC_067398	112070179	112070286	U6	0	-
NC_067398	114191996	114192106	U6	0	-
NC_067398	121316661	121316765	U6	0	-
NC_067398	125345483	125345611	U6atac	0	-
NC_067398	125647112	125647191	SNORD72	0	-
NC_067398	129448664	129448771	U6	0	-
NC_067398	132489758	132489863	U6	0	-
NC_067398	137755573	137755660	mir-449	0	-
NC_067398	142697880	142697985	U6	0	+
NC_067398	144031563	144031806	PART1_2	0	+
NC_067398	145378168	145378424	7SK	0	-
NC_067398	145444829	145444992	U1	0	+
NC_067398	145975434	145975656	LSU_rRNA_eukarya	0	+
NC_067398	147365936	147366089	U4	0	+
NC_067398	155736576	155736655	U4	0	-
NC_067398	158067043	158067132	SNORA47	0	+
NC_067398	158143242	158143537	7SK	0	-
NC_067398	158935309	158935405	U6atac	0	-
NC_067398	163212957	163213030	tRNA	0	+
NC_067398	168290719	168290821	U6	0	+
NC_067398	169736345	169736454	5S_rRNA	0	-
NC_067398	169738514	169738623	5S_rRNA	0	-
NC_067398	170373109	170373213	U6	0	-
NC_067398	176310775	176310851	mir-9	0	+
NC_067398	176310775	176310851	mir-9	0	-
NC_067398	181253234	181253523	Metazoa_SRP	0	-
NC_067398	188339118	188339221	SSU_rRNA_eukarya	0	-
NC_067398	188938898	188939188	Metazoa_SRP	0	+
NC_067398	189842270	189842369	U6	0	-
NC_067398	192913172	192913456	Metazoa_SRP	0	+
NC_067398	195042711	195042833	U4	0	-
NC_067398	207369537	207369644	U6	0	-
NC_067398	208573245	208573352	U6	0	+
NC_067398	215695507	215695584	Hammerhead_HH9	0	-
NC_067398	220356061	220356179	U6atac	0	+
NC_067398	224224200	224224308	U6	0	+
NC_067398	224785979	224786049	mir-24	0	-
NC_067398	224786550	224786629	mir-27	0	-
NC_067398	224786766	224786840	mir-23	0	-
NC_067398	227669858	227669938	SNORD121A	0	+
NC_067398	227671286	227671370	SNORD121A	0	+
NC_067398	229827197	229827300	U6	0	+
NC_067398	230232907	230232972	mir-33	0	-
NC_067398	230472331	230472435	U6	0	+
NC_067398	231389482	231389589	U6	0	+
NC_067398	232275864	232275968	U6	0	+
NC_067398	237327503	237327637	SNORA13	0	+
NC_067398	248366838	248366953	LSU_rRNA_eukarya	0	-
NC_067398	250651511	250651630	U6atac	0	+
NC_067398	252070275	252070580	Metazoa_SRP	0	-
NC_067398	253963169	253963276	U6	0	-
NC_067398	255142314	255142420	U6	0	+
NC_067398	256602164	256602267	U6	0	+
NC_067398	258314550	258314642	mir-135	0	-
NC_067398	261437739	261438381	SSU_rRNA_eukarya	0	-
NC_067398	262529545	262529627	tRNA	0	+
NC_067398	266660387	266660494	U6	0	-
NC_067398	270019026	270019244	LSU_rRNA_bacteria	0	-
NC_067398	270019030	270019190	LSU_rRNA_archaea	0	-
NC_067398	270019030	270019190	LSU_rRNA_eukarya	0	-
NC_067398	275722428	275722629	LSU_rRNA_archaea	0	-
NC_067398	275722432	275722592	LSU_rRNA_bacteria	0	-
NC_067398	276157549	276157656	U6	0	+
NC_067398	279853978	279854052	tRNA	0	-
NC_067398	281701117	281701197	mir-31	0	+
NC_067398	283877455	283877736	Metazoa_SRP	0	+
NC_067398	283934668	283934737	tRNA	0	-
NC_067398	284701277	284701367	mir-204	0	-
NC_067398	285725716	285725818	U6	0	+
NC_067398	288019808	288020141	RNaseP_nuc	0	-
NC_067398	288126878	288127014	U4	0	+
NC_067398	289422896	289423201	7SK	0	-
NC_067398	291193274	291193868	SSU_rRNA_bacteria	0	+
NC_067398	292706408	292706847	LSU_rRNA_eukarya	0	-
NC_067398	292707055	292707169	LSU_rRNA_eukarya	0	-
NC_067398	292707062	292707169	LSU_rRNA_archaea	0	-
NC_067398	298641964	298642036	tRNA	0	+
NC_067398	298671765	298671840	mir-193	0	+
NC_067398	298677371	298677457	mir-365	0	+
NC_067398	311508269	311508549	RNase_MRP	0	+
NC_067398	315947776	315947867	mir-7	0	+
NC_067398	317830189	317830293	U6	0	+
NC_067398	324214692	324215100	PCA3_2	0	-
NC_067398	327295710	327295780	mir-32	0	-
NC_067398	330176741	330176810	tRNA	0	+
NC_067398	332461361	332461542	U1	0	+
NC_067398	333937404	333937477	tRNA	0	+
NC_067398	333944149	333944222	tRNA	0	+
NC_067398	333980663	333980736	tRNA	0	+
NC_067398	334002943	334003016	tRNA	0	-
NC_067398	334005328	334005402	tRNA	0	-
NC_067398	334008876	334008949	tRNA	0	-
NC_067398	335481792	335482148	LSU_rRNA_eukarya	0	+
NC_067398	335579506	335579610	U6	0	+
NC_067398	336989747	336989818	tRNA	0	-
NC_067398	339446596	339446703	U6	0	-
NC_067398	342454030	342454161	ACA64	0	+
NC_067398	342944058	342944141	SNORD60	0	-
NC_067398	342944297	342944381	SNORD60	0	-
NC_067398	346749220	346749322	U6	0	-
NC_067398	347904021	347904094	mir-122	0	-
NC_067398	350060925	350061044	5S_rRNA	0	-
NC_067398	350221994	350222154	LSU_rRNA_archaea	0	+
NC_067398	350221994	350222154	LSU_rRNA_eukarya	0	+
NC_067398	350222180	350222319	LSU_rRNA_eukarya	0	+
NC_067398	353660759	353660866	U6	0	-
NC_067398	358912100	358912183	SCARNA18	0	-
NC_067398	359329550	359329616	SNORD58	0	+
NC_067398	359330155	359330221	SNORD58	0	+
NC_067398	359331031	359331096	SNORD58	0	+
NC_067398	359331420	359331486	SNORD58	0	+
NC_067398	359331956	359332022	SNORD58	0	+
NC_067398	373966396	373966503	U6	0	-
NC_067398	378852967	378853048	mir-187	0	+
NC_067398	388005871	388005974	U6	0	+
NC_067398	389288825	389288950	U6atac	0	-
NC_067398	395481981	395482145	U1	0	-
NC_067398	395869952	395870021	SNORD123	0	+
NC_067398	401541276	401541381	U6	0	-
NC_067398	418379531	418379638	U6	0	-
NC_067398	418569944	418570914	SSU_rRNA_bacteria	0	-
NC_067398	418569946	418570909	SSU_rRNA_archaea	0	-
NC_067398	426108082	426108226	U1	0	+
NC_067398	426564383	426564788	LSU_rRNA_eukarya	0	+
NC_067398	431625684	431625791	U6	0	-
NC_067398	431878862	431878912	MAT2A_C	0	+
NC_067398	434232741	434233657	SSU_rRNA_eukarya	0	-
NC_067398	435153965	435154072	U6	0	+
NC_067398	437469140	437469240	U6	0	+
NC_067398	439036854	439036955	U6	0	-
NC_067398	439110879	439111159	7SK	0	-
NC_067398	446402871	446402978	U6	0	+
NC_067398	448427602	448427712	U6	0	+
NC_067398	448472383	448472487	U6	0	+
NC_067398	448894291	448894405	K_chan_RES	0	-
NC_067398	450917154	450917260	U6	0	-
NC_067398	453268154	453268258	U6	0	+
NC_067398	456350650	456350723	tRNA	0	-
NC_067398	456350906	456350998	tRNA	0	-
NC_067398	456352996	456353069	tRNA	0	+
NC_067398	458323275	458323346	mir-124	0	-
NC_067398	468350582	468350648	snoU54	0	+
NC_067398	473293694	473293985	7SK	0	+
NC_067398	478386898	478386971	tRNA	0	-
NC_067398	478392980	478393053	tRNA	0	+
NC_067398	481786334	481786811	SSU_rRNA_eukarya	0	-
NC_067398	482121265	482121368	U6	0	+
NC_067398	484359394	484359498	U6	0	+
NC_067398	487496930	487497193	7SK	0	-
NC_067398	492813640	492813932	7SK	0	+
NC_067398	494999224	494999293	U4	0	-
NC_067398	496797296	496797373	mir-1	0	+
NC_067398	496801094	496801166	mir-133	0	+
NC_067398	496801094	496801166	mir-133	0	-
NC_067398	498609595	498609700	U6	0	-
NC_067398	500496579	500496698	5S_rRNA	0	+
NC_067398	501146564	501146886	7SK	0	-
NC_067398	501389123	501389230	U6	0	-
NC_067398	507499168	507499272	U6	0	+
NC_067398	507898241	507898348	U6	0	+
NC_067398	514985540	514985847	7SK	0	-
NC_067398	526251224	526251351	SNORD22	0	-
NC_067398	530319729	530319836	U6	0	-
NC_067398	536189969	536190073	U6	0	+
NC_067398	537568664	537568771	U6	0	+
NC_067398	538956213	538956314	U6	0	-
NC_067398	546969121	546969424	7SK	0	-
NC_067398	562356885	562357153	7SK	0	+
NC_067398	563398590	563398694	U6	0	-
NC_067398	563994041	563994349	Metazoa_SRP	0	-
NC_067398	567829807	567830651	LSU_rRNA_eukarya	0	+
NC_067398	579462066	579462148	tRNA	0	-
NC_067398	582849931	582850065	SNORA72	0	-
NC_067398	584071977	584072082	U6	0	-
NC_067398	584313276	584313349	tRNA	0	-
NC_067398	584768484	584768557	mir-875	0	-
NC_067398	594645973	594646080	5S_rRNA	0	-
NC_067398	595707910	595708039	U6atac	0	+
NC_067398	601857261	601857531	Metazoa_SRP	0	-
NC_067398	601968964	601969037	tRNA	0	-
NC_067398	602790593	602790747	U1	0	-
NC_067398	608627551	608627655	U6	0	-
NC_067398	609446692	609446793	U6atac	0	-
NC_067398	613080274	613080564	Metazoa_SRP	0	-
NC_067398	615470578	615470651	tRNA	0	-
NC_067398	624911212	624911315	U6	0	-
NC_067398	627208950	627209056	U6	0	-
NC_067398	630513918	630514046	U6atac	0	+
NC_067398	631499458	631499532	mir-30	0	-
NC_067398	631505131	631505207	mir-30	0	-
NC_067398	632252139	632252267	U6atac	0	+
NC_067398	637642755	637642858	U6	0	+
NC_067398	639826028	639826127	U6	0	+
NC_067398	644085106	644085207	7SK	0	-
NC_067398	649860126	649860226	U6	0	-
NC_067398	649887833	649887939	U6	0	+
NC_067398	652102641	652102747	U4	0	+
NC_067398	654069898	654069980	mir-199	0	-
NC_067398	654319799	654319982	uc_338	0	+
NC_067398	654671806	654671876	mir-137	0	+
NC_067398	654974322	654974392	SNORD41	0	-
NC_067398	656060993	656061063	mir-24	0	-
NC_067398	656061129	656061208	mir-27	0	-
NC_067398	656061316	656061389	mir-23	0	-
NC_067398	656137633	656137717	mir-181	0	+
NC_067398	656137959	656138043	mir-181	0	+
NC_067398	660697388	660697478	mir-7	0	-
NC_067398	660785052	660785125	tRNA	0	+
NC_067398	662421793	662421865	tRNA	0	+
NC_067398	662423632	662423705	tRNA	0	-
NC_067398	662432353	662432435	tRNA	0	+
NC_067398	662437935	662438008	tRNA	0	-
NC_067398	662438950	662439023	tRNA	0	+
NC_067398	662443139	662443221	tRNA	0	-
NC_067398	662445446	662445519	tRNA	0	+
NC_067398	662453175	662453248	tRNA	0	+
NC_067398	662455342	662455414	tRNA	0	-
NC_067398	662457973	662458046	tRNA	0	-
NC_067398	662465034	662465116	tRNA	0	-
NC_067398	662465890	662465963	tRNA	0	+
NC_067398	662479556	662479638	tRNA	0	+
NC_067398	662485124	662485196	tRNA	0	-
NC_067398	662493102	662493175	tRNA	0	-
NC_067398	662498575	662498648	tRNA	0	-
NC_067398	662508694	662508767	tRNA	0	+
NC_067398	662509235	662509308	tRNA	0	+
NC_067398	662510805	662510878	tRNA	0	-
NC_067398	662511351	662511424	tRNA	0	-
NC_067398	662525550	662525623	tRNA	0	+
NC_067398	662530571	662530643	tRNA	0	+
NC_067398	662532227	662532300	tRNA	0	-
NC_067398	662548330	662548468	U8	0	+
NC_067398	662549078	662549150	tRNA	0	+
NC_067398	662551726	662551798	tRNA	0	+
NC_067398	662558736	662558809	tRNA	0	+
NC_067398	662562299	662562372	tRNA	0	-
NC_067398	662565070	662565144	tRNA	0	-
NC_067398	662566219	662566292	tRNA	0	-
NC_067398	662571227	662571300	tRNA	0	+
NC_067398	662572133	662572207	tRNA	0	+
NC_067398	662572773	662572846	tRNA	0	+
NC_067398	662576003	662576076	tRNA	0	+
NC_067398	666631001	666631118	LSU_rRNA_bacteria	0	-
NC_067398	668755532	668755639	U6	0	+
NC_067398	669013906	669014013	U6	0	+
NC_067398	669025866	669025973	U6	0	+
NC_067398	669026287	669026394	U6	0	-
NC_067398	669333197	669333304	U6	0	+
NC_067398	669536583	669536686	U6	0	+
NC_067398	670592987	670593060	tRNA	0	-
NC_067398	670594194	670594268	tRNA	0	+
NC_067398	671968572	671968631	Antizyme_FSE	0	-
NC_067398	672467454	672467562	U6	0	+
NC_067398	676213808	676213912	U6	0	+
NC_067398	676329536	676329673	SNORA68	0	-
NC_067398	676333446	676333583	SNORA68	0	-
NC_067398	678693410	678693545	U4	0	+
NC_067398	679721825	679721931	U6	0	-
NC_067398	680173239	680173599	LSU_rRNA_eukarya	0	-
NC_067398	682853782	682853920	SNORA49	0	-
NC_067398	688941506	688941929	LSU_rRNA_eukarya	0	+
NC_067398	688941591	688941929	LSU_rRNA_archaea	0	+
NC_067398	688941665	688941875	LSU_rRNA_bacteria	0	+
NC_067398	690918512	690918584	tRNA	0	-
NC_067398	690918875	690918947	tRNA	0	+
NC_067398	690924637	690924710	tRNA	0	+
NC_067398	690925160	690925232	tRNA	0	+
NC_067398	690937056	690937128	tRNA	0	+
NC_067398	691695106	691695210	U6	0	+
NC_067398	692342115	692342189	tRNA	0	+
NC_067398	693423448	693423567	5S_rRNA	0	-
NC_067398	693920656	693920759	U6	0	-
NC_067398	701173384	701173491	U6	0	-
NC_067398	706264928	706265069	U4	0	-
NC_067398	706266250	706266391	U4	0	-
NC_067398	710353128	710353201	tRNA	0	-
NC_067398	710701238	710701344	U6	0	+
NC_067398	711085454	711085837	MIAT_exon5_3	0	+
NC_067398	717666278	717666397	5S_rRNA	0	-
NC_067398	719196791	719196863	mir-1306	0	+
NC_067398	724677757	724679096	LSU_rRNA_bacteria	0	-
NC_067398	724677775	724678174	LSU_rRNA_archaea	0	-
NC_067398	724678233	724678406	LSU_rRNA_archaea	0	-
NC_067398	724679277	724680245	SSU_rRNA_bacteria	0	-
NC_067399	10408	10491	tRNA	0	-
NC_067399	10779	10851	tRNA	0	-
NC_067399	14143	14214	tRNA	0	-
NC_067399	14322	14394	tRNA	0	+
NC_067399	207425	207768	LSU_rRNA_eukarya	0	-
NC_067399	207621	207756	LSU_rRNA_archaea	0	-
NC_067399	223131	226840	LSU_rRNA_eukarya	0	-
NC_067399	223333	226961	LSU_rRNA_archaea	0	-
NC_067399	223336	226866	LSU_rRNA_bacteria	0	-
NC_067399	227457	227612	5_8S_rRNA	0	-
NC_067399	228498	230366	SSU_rRNA_bacteria	0	-
NC_067399	228500	230361	SSU_rRNA_archaea	0	-
NC_067399	228503	230361	SSU_rRNA_eukarya	0	-
NC_067399	7511425	7511525	U6	0	-
NC_067399	8342834	8342939	U6	0	+
NC_067399	9071737	9071841	U6	0	-
NC_067399	10541839	10541961	LSU_rRNA_eukarya	0	-
NC_067399	12891285	12891392	U6	0	+
NC_067399	15139585	15139689	U6	0	-
NC_067399	19128325	19128617	7SK	0	+
NC_067399	23154209	23154316	U6	0	+
NC_067399	24076040	24076118	mir-103	0	+
NC_067399	29683397	29683501	U6	0	-
NC_067399	30231148	30231513	LSU_rRNA_archaea	0	+
NC_067399	30231239	30231426	LSU_rRNA_eukarya	0	+
NC_067399	31984496	31984743	SNORD17	0	+
NC_067399	32611170	32611235	MAT2A_A	0	+
NC_067399	32611968	32612032	MAT2A_B	0	+
NC_067399	32612154	32612206	MAT2A_C	0	+
NC_067399	32612277	32612318	MAT2A_D	0	+
NC_067399	32612374	32612442	MAT2A_E	0	+
NC_067399	32612483	32612549	MAT2A_F	0	+
NC_067399	33049009	33049111	U6	0	+
NC_067399	33211169	33211306	SNORD94	0	+
NC_067399	41078721	41078857	SNORA50	0	-
NC_067399	41871624	41871695	tRNA	0	-
NC_067399	41872157	41872228	tRNA	0	-
NC_067399	41879099	41879170	tRNA	0	+
NC_067399	41879488	41879559	tRNA	0	+
NC_067399	42888810	42888881	tRNA	0	+
NC_067399	44766387	44766473	SNORD71	0	-
NC_067399	45260787	45260906	5S_rRNA	0	+
NC_067399	47544615	47544694	mir-140	0	-
NC_067399	49699365	49699452	snoMBII-202	0	-
NC_067399	49699825	49699913	snoMBII-202	0	-
NC_067399	51093815	51093918	U6	0	+
NC_067399	53817635	53817708	tRNA	0	+
NC_067399	54268129	54268234	U6	0	+
NC_067399	55183225	55183332	U6	0	+
NC_067399	65953094	65953402	7SK	0	+
NC_067399	69683750	69683857	U6	0	-
NC_067399	75461483	75461774	7SK	0	-
NC_067399	79547224	79547320	U6	0	-
NC_067399	89743189	89743262	tRNA	0	+
NC_067399	90120028	90120300	Six3os1_5	0	+
NC_067399	93192889	93192996	U6	0	+
NC_067399	99628237	99628370	U4	0	-
NC_067399	103800936	103801101	U1	0	-
NC_067399	104341921	104342014	mir-217	0	-
NC_067399	104350068	104350144	mir-216	0	-
NC_067399	104366032	104366108	mir-216	0	-
NC_067399	105651555	105651662	U6	0	-
NC_067399	110089758	110089861	U6	0	-
NC_067399	113258811	113258912	U6	0	+
NC_067399	118900434	118900738	7SK	0	-
NC_067399	122751122	122751193	tRNA	0	+
NC_067399	124989167	124989268	snoU13	0	+
NC_067399	129965434	129965541	U6	0	-
NC_067399	131648397	131648502	U6	0	+
NC_067399	136376077	136376181	U6	0	-
NC_067399	139621505	139621608	U6	0	-
NC_067399	141422214	141422314	U6	0	+
NC_067399	145071924	145071997	mir-124	0	+
NC_067399	148996439	148996517	mir-147	0	-
NC_067399	149240328	149240435	U6	0	-
NC_067399	149769207	149769489	7SK	0	-
NC_067399	150869483	150869624	U6atac	0	-
NC_067399	155346431	155346560	U6atac	0	-
NC_067399	159906882	159906988	U6	0	+
NC_067399	160291224	160291469	SNORD17	0	-
NC_067399	160519016	160519261	SNORD17	0	+
NC_067399	160879616	160879717	U6	0	-
NC_067399	173634472	173634579	U6	0	+
NC_067399	175856109	175856269	ODC_IRES	0	-
NC_067399	176338992	176339955	SSU_rRNA_bacteria	0	+
NC_067399	176937462	176937570	U6	0	-
NC_067399	182545562	182545635	tRNA	0	+
NC_067399	192454177	192454458	7SK	0	+
NC_067399	193939858	193939964	U6	0	+
NC_067399	202379876	202379982	U6	0	-
NC_067399	203057510	203057616	U6	0	-
NC_067399	203287763	203287866	U6	0	-
NC_067399	205927461	205927564	U6	0	-
NC_067399	208084993	208085173	LSU_rRNA_eukarya	0	-
NC_067399	209561852	209561943	U6	0	+
NC_067399	212427377	212427450	tRNA	0	-
NC_067399	215209157	215209264	U6	0	-
NC_067399	216797288	216797396	U6	0	-
NC_067399	218177971	218178078	U6	0	+
NC_067399	222291790	222291865	SNORD53_SNORD92	0	-
NC_067399	222292987	222293065	SNORD53_SNORD92	0	-
NC_067399	224693805	224693878	tRNA	0	-
NC_067399	224694334	224694423	tRNA	0	-
NC_067399	225592815	225592912	U6	0	+
NC_067399	228161010	228161112	U6	0	-
NC_067399	229893338	229893443	U6	0	-
NC_067399	230873138	230873241	U6	0	+
NC_067399	232736926	232737029	U6	0	+
NC_067399	233641358	233641466	U6	0	+
NC_067399	235378351	235378465	K_chan_RES	0	-
NC_067399	236971985	236972108	5S_rRNA	0	+
NC_067399	240771185	240771475	Metazoa_SRP	0	+
NC_067399	253183258	253183380	U6atac	0	+
NC_067399	253230459	253230536	mir-1	0	+
NC_067399	253255107	253255179	mir-133	0	+
NC_067399	253255107	253255179	mir-133	0	-
NC_067399	254577645	254577763	HAR1A	0	+
NC_067399	254891610	254891682	mir-124	0	+
NC_067399	256758519	256758611	mir-1388	0	-
NC_067399	261030702	261030792	tRNA	0	+
NC_067399	261031788	261031878	tRNA	0	-
NC_067399	261045733	261045806	tRNA	0	-
NC_067399	261093349	261093422	tRNA	0	+
NC_067399	261096192	261096283	tRNA	0	+
NC_067399	261102551	261102642	tRNA	0	-
NC_067399	261107195	261107267	tRNA	0	+
NC_067399	261108346	261108419	tRNA	0	-
NC_067399	261123551	261123643	tRNA	0	-
NC_067399	261156545	261156627	tRNA	0	-
NC_067399	261161928	261162018	tRNA	0	+
NC_067399	261165892	261165974	tRNA	0	-
NC_067399	261169111	261169184	tRNA	0	+
NC_067399	261453314	261453657	RNaseP_nuc	0	-
NC_067399	261599211	261599357	SNORA79	0	+
NC_067399	263365377	263365485	U6	0	+
NC_067399	263736363	263736469	U6	0	-
NC_067399	266520497	266520796	Metazoa_SRP	0	-
NC_067399	272592664	272592768	U6	0	-
NC_067399	273299117	273299199	tRNA	0	-
NC_067399	278435217	278435289	tRNA	0	-
NC_067399	278436491	278436563	tRNA	0	-
NC_067399	278438179	278438251	tRNA	0	+
NC_067399	278722559	278722637	mir-147	0	+
NC_067399	278730387	278730465	mir-147	0	+
NC_067399	279410574	279410680	5S_rRNA	0	-
NC_067399	286101553	286101656	U6	0	-
NC_067399	287005691	287005802	U4	0	+
NC_067399	292906112	292906428	Metazoa_SRP	0	+
NC_067399	297218842	297219142	Metazoa_SRP	0	+
NC_067399	299573785	299573858	tRNA	0	+
NC_067399	299996624	299996962	LSU_rRNA_eukarya	0	-
NC_067399	299996647	299997017	LSU_rRNA_archaea	0	-
NC_067399	299996648	299996972	LSU_rRNA_bacteria	0	-
NC_067399	300512997	300513114	LSU_rRNA_bacteria	0	-
NC_067399	301006242	301006349	U6	0	+
NC_067399	301794070	301794177	U6	0	+
NC_067399	302754535	302754639	U6	0	+
NC_067399	310258501	310258646	SNORA79	0	+
NC_067399	315423447	315423553	U6	0	+
NC_067399	324786789	324786876	SNORD127	0	-
NC_067399	328070535	328070608	tRNA	0	-
NC_067399	330836752	330836857	U6	0	-
NC_067399	331558335	331558444	5S_rRNA	0	+
NC_067399	337370853	337370960	U6	0	+
NC_067399	337601688	337601790	U6	0	+
NC_067399	341999320	341999424	U6	0	+
NC_067399	342163263	342163371	U6	0	-
NC_067399	342732362	342732679	7SK	0	+
NC_067399	342904928	342905228	Metazoa_SRP	0	+
NC_067399	342904945	342905188	Protozoa_SRP	0	+
NC_067399	343250262	343250562	Metazoa_SRP	0	-
NC_067399	343250302	343250545	Protozoa_SRP	0	-
NC_067399	349027700	349028415	LSU_rRNA_eukarya	0	+
NC_067399	351616266	351616340	U4	0	-
NC_067399	353096444	353096550	U6	0	+
NC_067399	355649708	355649811	SSU_rRNA_eukarya	0	+
NC_067399	358957972	358958546	SSU_rRNA_bacteria	0	-
NC_067399	359094948	359095109	SMAD5-AS1_4	0	-
NC_067399	359095142	359095264	SMAD5-AS1_3	0	-
NC_067399	370087432	370087512	mir-203	0	+
NC_067399	370087436	370087516	mir-203	0	-
NC_067399	370648826	370648964	snoU109	0	+
NC_067399	370713467	370713613	snoU109	0	+
NC_067399	371510806	371510931	SNORA28	0	-
NC_067399	373206930	373207004	tRNA	0	+
NC_067399	375986221	375986320	U6	0	+
NC_067399	377316527	377316629	U6	0	-
NC_067399	380714183	380714290	U6	0	+
NC_067399	384727368	384727642	SCARNA13	0	+
NC_067399	386774023	386774141	LSU_rRNA_bacteria	0	+
NC_067399	388019789	388019905	5S_rRNA	0	-
NC_067399	388197889	388198091	SNORA74	0	+
NC_067399	389510799	389510906	U6	0	+
NC_067399	389796497	389796617	Vault	0	+
NC_067399	401591942	401592440	SSU_rRNA_eukarya	0	-
NC_067399	403228405	403228511	U6	0	-
NC_067399	403683115	403683314	LSU_rRNA_eukarya	0	-
NC_067399	410278450	410278557	U6	0	-
NC_067399	410394995	410395098	U6	0	+
NC_067399	410706677	410706764	mir-146	0	+
NC_067399	411417092	411417393	7SK	0	-
NC_067399	411991916	411991970	GABA3	0	+
NC_067399	412325580	412325634	GABA3	0	+
NC_067399	421068782	421068860	mir-103	0	-
NC_067399	421273821	421273903	mir-218	0	-
NC_067399	430432621	430432707	mir-145	0	-
NC_067399	430435163	430435247	mir-143	0	-
NC_067399	439722313	439722392	mir-499	0	+
NC_067399	439806831	439806938	U6	0	-
NC_067399	443531121	443531228	U6	0	-
NC_067399	448326694	448326828	SNORA71	0	+
NC_067399	450183166	450183463	Metazoa_SRP	0	+
NC_067399	456296629	456296735	U6	0	-
NC_067399	460517521	460518117	LSU_rRNA_archaea	0	-
NC_067399	460517681	460518150	LSU_rRNA_eukarya	0	-
NC_067399	465046694	465046806	SNORD90	0	-
NC_067399	466572940	466573042	U6	0	-
NC_067399	467155762	467155871	U6	0	+
NC_067399	467237613	467237696	mir-181	0	+
NC_067399	467238918	467239000	mir-181	0	+
NC_067399	467462790	467462914	U6atac	0	-
NC_067399	467689606	467689705	U6	0	-
NC_067399	469694330	469694702	NRON	0	-
NC_067399	470248501	470248608	U6	0	-
NC_067399	470496108	470496215	U6	0	-
NC_067399	472141742	472141892	U2	0	+
NC_067399	474313062	474313159	U6	0	-
NC_067399	474753319	474753393	tRNA	0	-
NC_067399	474789516	474789714	LSU_rRNA_archaea	0	+
NC_067399	474789554	474789710	LSU_rRNA_bacteria	0	+
NC_067399	477420681	477420806	U6atac	0	-
NC_067399	484391553	484391660	U6	0	+
NC_067399	484551969	484552076	U6	0	+
NC_067399	486830280	486830383	U6	0	-
NC_067399	487659110	487659273	U4	0	-
NC_067399	491683083	491683232	U4	0	-
NC_067399	493475895	493476002	U6	0	-
NC_067399	493968872	493968950	mir-138	0	+
NC_067399	494445439	494445512	tRNA	0	+
NC_067399	496837709	496837793	mir-455	0	-
NC_067399	498251600	498251732	SNORA65	0	-
NC_067399	498252069	498252201	SNORA65	0	-
NC_067399	499145049	499145129	mir-199	0	-
NC_067399	499233530	499233623	tRNA	0	-
NC_067399	499277087	499277166	mir-219	0	-
NC_067399	500150380	500150483	U6	0	-
NC_067399	502994945	502995029	SNORD62	0	+
NC_067399	505172029	505172106	SNORD24	0	+
NC_067399	505172930	505173006	SNORD36	0	+
NC_067399	505173305	505173383	SNORD36	0	+
NC_067399	506453364	506453492	U6atac	0	-
NC_067399	508653786	508653919	SNORA17	0	+
NC_067399	508653786	508653920	SNORA43	0	+
NC_067399	508654274	508654428	SNORA43	0	+
NC_067399	508861862	508861935	mir-126	0	+
NC_067399	508861862	508861935	mir-126	0	-
NC_067399	512071407	512071517	snoU6-53	0	-
NC_067399	512076733	512076844	snoU6-53	0	-
NC_067399	512363238	512363341	U6	0	-
NC_067399	513801449	513801555	U6	0	+
NC_067399	513987002	513987075	tRNA	0	+
NC_067399	514491455	514491532	mir-208	0	-
NC_067399	514491457	514491534	mir-208	0	+
NC_067399	514532657	514532734	mir-208	0	-
NC_067399	515154609	515154678	tRNA	0	+
NC_067399	518182948	518183054	U6	0	-
NC_067399	518333196	518333300	U6	0	-
NC_067399	520760763	520760882	U4	0	+
NC_067399	521882878	521883181	7SK	0	-
NC_067399	523138495	523138600	U6	0	-
NC_067399	525945795	525945899	U6	0	+
NC_067399	538046020	538046315	Metazoa_SRP	0	+
NC_067399	539970191	539970264	SNORD18	0	+
NC_067399	539972128	539972199	SNORD18	0	+
NC_067399	539973213	539973285	SNORD18	0	+
NC_067399	540119431	540119569	SCARNA14	0	+
NC_067399	540702458	540702530	tRNA	0	+
NC_067399	542047980	542048036	Antizyme_FSE	0	+
NC_067399	542844479	542844578	U6	0	-
NC_067399	544233220	544233295	mir-190	0	-
NC_067399	545611188	545611487	7SK	0	-
NC_067399	549134532	549134620	mir-204	0	+
NC_067399	551825424	551825529	U6	0	+
NC_067399	556949540	556949956	SSU_rRNA_eukarya	0	-
NC_067399	559152580	559152689	U6	0	-
NC_067399	565730789	565730893	U6	0	-
NC_067399	567822210	567822300	mir-7	0	+
NC_067399	568627004	568627077	tRNA	0	+
NC_067399	568693058	568693136	mir-9	0	+
NC_067399	568693058	568693136	mir-9	0	-
NC_067399	570682788	570682872	mir-184	0	+
NC_067399	575019597	575019915	7SK	0	+
NC_067399	577599611	577599744	SCARNA15	0	-
NC_067399	580591383	580591473	mir-146	0	+
NC_067399	585716396	585716866	SSU_rRNA_eukarya	0	+
NC_067399	588300087	588300194	U6	0	+
NC_067399	592379280	592379387	U6	0	-
NC_067399	593036105	593036231	Hammerhead_HH10	0	-
NC_067399	593036108	593036218	Hammerhead_HH9	0	-
NC_067399	599295540	599295671	SNORA19	0	-
NC_067399	599300180	599300310	SNORA19	0	-
NC_067399	602828616	602828692	ZNRD1-AS1_2	0	+
NC_067399	604692489	604692589	U6	0	+
NC_067399	606248070	606248173	U6	0	-
NC_067399	606289211	606289311	U6	0	+
NC_067399	606800998	606801076	mir-103	0	-
NC_067399	607852135	607852244	U6	0	-
NC_067399	609318116	609318194	CPEB3_ribozyme	0	-
NC_067399	612856523	612856642	5S_rRNA	0	+
NC_067399	617319829	617320038	SNORA74	0	-
NC_067399	618947639	618947745	U6	0	-
NC_067399	621085620	621085747	U6atac	0	+
NC_067399	622374426	622374571	U12	0	+
NC_067399	631372647	631372750	U6	0	+
NC_067399	637124586	637124705	5S_rRNA	0	+
NC_067399	638223229	638223302	tRNA	0	-
NC_067399	638224145	638224217	tRNA	0	+
NC_067399	647059678	647059782	U6	0	+
NC_067399	650859565	650859638	tRNA	0	-
NC_067399	656263294	656263360	SNORD98	0	-
NC_067399	657149429	657149511	tRNA	0	-
NC_067399	659718651	659718768	5S_rRNA	0	+
NC_067399	663948052	663948159	U6	0	+
NC_067399	671400268	671400405	SNORA16	0	-
NC_067399	675015509	675015616	U6	0	-
NC_067399	684797072	684797148	mir-202	0	-
NC_067399	684982279	684982351	tRNA	0	+
NC_067399	684983121	684983204	tRNA	0	-
NC_067399	685653985	685654916	SSU_rRNA_bacteria	0	+
NC_067399	685655213	685655330	LSU_rRNA_bacteria	0	+
NC_067399	686301308	686301472	U1	0	+
NC_067400	10500933	10501006	tRNA	0	-
NC_067400	10501538	10501612	tRNA	0	-
NC_067400	11949523	11949823	Metazoa_SRP	0	+
NC_067400	11949549	11949783	Protozoa_SRP	0	+
NC_067400	18535619	18535703	mir-15	0	+
NC_067400	18535787	18535876	mir-15	0	+
NC_067400	18535791	18535872	mir-16	0	+
NC_067400	18638575	18638910	SCARNA7	0	-
NC_067400	26442784	26442859	mir-551	0	+
NC_067400	27762370	27762866	Telomerase-vert	0	-
NC_067400	27781097	27781588	Telomerase-vert	0	-
NC_067400	27801522	27802019	Telomerase-vert	0	+
NC_067400	27834099	27834172	tRNA	0	+
NC_067400	33207990	33208097	U6	0	+
NC_067400	36982542	36982648	U6	0	+
NC_067400	39249735	39249967	SOX2OT_exon1	0	+
NC_067400	39250137	39250207	SOX2OT_exon2	0	+
NC_067400	39343988	39344408	SOX2OT_exon3	0	+
NC_067400	41146920	41147104	SNORA81	0	-
NC_067400	41148910	41148982	SNORD2	0	-
NC_067400	41232535	41232812	7SK	0	-
NC_067400	57681018	57681121	U6	0	-
NC_067400	59282575	59282648	tRNA	0	+
NC_067400	61453121	61453261	U1	0	+
NC_067400	62046333	62046464	U6atac	0	-
NC_067400	63068933	63069038	U6	0	+
NC_067400	63858698	63858770	mir-153	0	+
NC_067400	64181283	64181346	mir-375	0	+
NC_067400	64705360	64705437	mir-26	0	-
NC_067400	64715770	64715843	tRNA	0	+
NC_067400	65161721	65161825	U6	0	-
NC_067400	69307287	69307394	U6	0	+
NC_067400	71619494	71619602	U6	0	+
NC_067400	77543265	77543427	SSU_rRNA_eukarya	0	-
NC_067400	78420933	78421067	SNORA41	0	-
NC_067400	78421404	78421483	SNORD51	0	-
NC_067400	82903814	82903891	SNORD11	0	-
NC_067400	82905208	82905292	SNORD11B	0	-
NC_067400	82916405	82916493	SNORD70	0	-
NC_067400	86636164	86636269	U6	0	+
NC_067400	86825742	86825849	U6	0	-
NC_067400	90244161	90244233	tRNA	0	+
NC_067400	91737384	91737488	U6	0	-
NC_067400	98850022	98850976	SSU_rRNA_bacteria	0	+
NC_067400	100898750	100898861	U6	0	-
NC_067400	103280241	103280548	7SK	0	-
NC_067400	109960600	109960694	U6	0	-
NC_067400	110684165	110684330	U1	0	-
NC_067400	123343486	123343586	U6	0	-
NC_067400	125535425	125535531	U6	0	-
NC_067400	133747045	133747219	U1	0	+
NC_067400	135518960	135519359	LSU_rRNA_bacteria	0	+
NC_067400	136984532	136985494	SSU_rRNA_bacteria	0	-
NC_067400	143544178	143544257	mir-17	0	+
NC_067400	143544318	143544400	mir-17	0	+
NC_067400	143544467	143544543	mir-19	0	+
NC_067400	143544635	143544712	mir-17	0	+
NC_067400	143544767	143544847	mir-19	0	+
NC_067400	143544887	143544965	mir-92	0	+
NC_067400	144222833	144222952	5S_rRNA	0	+
NC_067400	147587340	147587413	tRNA	0	-
NC_067400	152224142	152224238	U6	0	-
NC_067400	155671887	155671994	U6	0	+
NC_067400	157505523	157505628	U6	0	-
NC_067400	161476669	161476792	U6atac	0	+
NC_067400	165608666	165609210	SSU_rRNA_eukarya	0	-
NC_067400	172711470	172711573	U6	0	+
NC_067400	175027009	175027113	U6	0	-
NC_067400	175359556	175359663	U6	0	+
NC_067400	183814273	183814389	SNORD89	0	+
NC_067400	190858306	190858423	LSU_rRNA_bacteria	0	+
NC_067400	200124108	200124181	tRNA	0	+
NC_067400	201666326	201666420	U6	0	+
NC_067400	203904999	203905129	SSU_rRNA_eukarya	0	-
NC_067400	203905145	203905377	SSU_rRNA_eukarya	0	-
NC_067400	209540441	209540519	mir-147	0	+
NC_067400	212607068	212607173	U6	0	-
NC_067400	213643513	213644046	SSU_rRNA_bacteria	0	+
NC_067400	214081645	214081756	U6	0	+
NC_067400	225236823	225236897	tRNA	0	+
NC_067400	229443732	229444568	SSU_rRNA_bacteria	0	-
NC_067400	229502510	229502615	U6	0	-
NC_067400	230393686	230393793	U6	0	-
NC_067400	232228417	232228471	GABA3	0	-
NC_067400	240462839	240462943	U6	0	-
NC_067400	240796768	240796840	mir-10	0	+
NC_067400	240797509	240797585	let-7	0	+
NC_067400	246442438	246442510	mir-155	0	+
NC_067400	253177888	253177995	U6	0	+
NC_067400	257236067	257236151	mir-221	0	+
NC_067400	257236654	257236738	mir-221	0	+
NC_067400	258781319	258781426	U6	0	-
NC_067400	262686559	262686660	U6	0	-
NC_067400	263899646	263899749	U6	0	-
NC_067400	265837921	265838046	U6atac	0	+
NC_067400	269694840	269695514	LSU_rRNA_eukarya	0	+
NC_067400	271593971	271594078	U6	0	+
NC_067400	272715294	272715401	U6	0	-
NC_067400	275123611	275123717	U6	0	-
NC_067400	280555133	280555265	SCARNA24	0	-
NC_067400	285578085	285578204	5S_rRNA	0	-
NC_067400	289870327	289870620	Metazoa_SRP	0	-
NC_067400	291525904	291526039	SNORA2	0	+
NC_067400	295996530	295996634	U6	0	-
NC_067400	298451563	298451670	U6	0	-
NC_067400	305064912	305065029	5S_rRNA	0	-
NC_067400	305609871	305609977	U6	0	+
NC_067400	305780108	305780245	SSU_rRNA_eukarya	0	-
NC_067400	305903663	305903770	U6	0	-
NC_067400	306738250	306738358	U6	0	+
NC_067400	310372108	310372279	TUSC7	0	+
NC_067400	310664712	310664862	LINC00901	0	+
NC_067400	313674819	313675121	7SK	0	-
NC_067400	317388835	317388942	U6	0	-
NC_067400	321409708	321409805	U6	0	-
NC_067400	321769676	321769795	5S_rRNA	0	-
NC_067400	324159387	324159922	LSU_rRNA_eukarya	0	+
NC_067400	324159655	324159871	LSU_rRNA_archaea	0	+
NC_067400	324159655	324159871	LSU_rRNA_bacteria	0	+
NC_067400	327097346	327097468	U6atac	0	-
NC_067400	328697964	328698056	U6atac	0	-
NC_067400	329444651	329444754	U6	0	+
NC_067400	334244116	334244307	U2	0	+
NC_067400	334246316	334246480	U1	0	-
NC_067400	334261120	334261311	U2	0	+
NC_067400	334263399	334263563	U1	0	-
NC_067400	334271088	334271252	U1	0	-
NC_067400	334286716	334286880	U1	0	+
NC_067400	334300257	334300421	U1	0	-
NC_067400	334310051	334310242	U2	0	+
NC_067400	334347144	334347307	U1	0	+
NC_067400	334350518	334350709	U2	0	+
NC_067400	334361986	334362150	U1	0	+
NC_067400	334365130	334365321	U2	0	+
NC_067400	334375402	334375566	U1	0	-
NC_067400	334390735	334390926	U2	0	-
NC_067400	334399390	334399581	U2	0	+
NC_067400	334403627	334403791	U1	0	+
NC_067400	334438351	334438515	U1	0	-
NC_067400	334443331	334443495	U1	0	-
NC_067400	334461076	334461231	U1	0	-
NC_067400	339103787	339103901	5S_rRNA	0	-
NC_067400	339308561	339308722	LSU_rRNA_bacteria	0	+
NC_067400	344861689	344861797	U6	0	+
NC_067400	347725622	347725748	U4atac	0	-
NC_067400	351530416	351530712	7SK	0	-
NC_067400	356812678	356812814	5S_rRNA	0	-
NC_067400	358152641	358152749	U6	0	-
NC_067400	361051999	361052080	mir-128	0	+
NC_067400	372403591	372403721	ZEB2_AS1_1	0	+
NC_067400	372405725	372405826	ZEB2_AS1_3	0	+
NC_067400	372679362	372679565	VIS1	0	+
NC_067400	377204336	377204444	U6	0	-
NC_067400	380427449	380427544	SNORD14	0	-
NC_067400	380428881	380428970	SNORD14	0	-
NC_067400	380430140	380430230	SNORD14	0	-
NC_067400	382655271	382655400	U4	0	+
NC_067400	388243791	388243860	tRNA	0	+
NC_067400	391618007	391618126	5S_rRNA	0	+
NC_067400	391618124	391618197	tRNA	0	+
NC_067400	392288219	392288326	U6	0	-
NC_067400	392825059	392825370	7SK	0	+
NC_067400	396633150	396633681	SSU_rRNA_archaea	0	+
NC_067400	396633152	396633681	SSU_rRNA_bacteria	0	+
NC_067400	396633239	396633670	SSU_rRNA_eukarya	0	+
NC_067400	408191927	408192251	LSU_rRNA_eukarya	0	-
NC_067400	408192249	408192421	LSU_rRNA_eukarya	0	+
NC_067400	412827451	412827581	5S_rRNA	0	-
NC_067400	414589186	414589261	mir-10	0	-
NC_067400	415642875	415642977	U6	0	+
NC_067400	419951613	419951686	tRNA	0	-
NC_067400	421943166	421943262	U6	0	-
NC_067400	424265473	424265577	U6	0	-
NC_067400	424630770	424631198	LSU_rRNA_bacteria	0	-
NC_067400	424630775	424631173	LSU_rRNA_archaea	0	-
NC_067400	426685676	426685867	U2	0	+
NC_067400	431538029	431538136	U6	0	-
NC_067400	438314184	438314256	tRNA	0	-
NC_067400	438685018	438685125	U6	0	+
NC_067400	442190120	442190545	LSU_rRNA_bacteria	0	+
NC_067400	442190145	442190545	LSU_rRNA_archaea	0	+
NC_067400	447405623	447405729	U6	0	-
NC_067400	453877216	453877290	tRNA	0	+
NC_067400	453877865	453877938	tRNA	0	+
NC_067400	457818499	457818633	SNORA27	0	-
NC_067400	467675977	467676084	U6	0	-
NC_067400	474252993	474253186	SSU_rRNA_eukarya	0	+
NC_067400	476296801	476296970	U4	0	+
NC_067400	476895340	476895443	U6	0	+
NC_067400	487258692	487258760	snoU2-30	0	+
NC_067400	487306197	487306328	SNORA25	0	-
NC_067400	487308011	487308139	SNORA1	0	-
NC_067400	487309775	487309846	SNORD5	0	-
NC_067400	487309992	487310125	SNORA18	0	-
NC_067400	487310487	487310615	SNORA40	0	-
NC_067400	490556696	490556803	U6	0	-
NC_067400	502152302	502152409	U6	0	+
NC_067400	506975096	506975167	mir-34	0	+
NC_067400	506975096	506975167	mir-34	0	-
NC_067400	506975786	506975856	mir-34	0	+
NC_067400	508038472	508038742	7SK	0	-
NC_067400	516174900	516175054	LSU_rRNA_archaea	0	+
NC_067400	516174900	516175054	LSU_rRNA_bacteria	0	+
NC_067400	517999345	517999452	U6	0	+
NC_067400	519236584	519236728	SNORD15	0	-
NC_067400	519239470	519239617	SNORD15	0	-
NC_067400	522757215	522757356	SCARNA3	0	+
NC_067400	523017251	523017319	mir-139	0	+
NC_067400	529412484	529412872	LSU_rRNA_archaea	0	-
NC_067400	529412484	529412872	LSU_rRNA_bacteria	0	-
NC_067400	529412935	529413086	LSU_rRNA_archaea	0	-
NC_067400	529412935	529413086	LSU_rRNA_bacteria	0	-
NC_067400	536768020	536768318	7SK	0	+
NC_067400	539661573	539661646	tRNA	0	-
NC_067400	539661939	539662012	tRNA	0	+
NC_067400	539663128	539663201	tRNA	0	-
NC_067400	539678870	539678970	U6	0	+
NC_067400	540170472	540170579	U6	0	+
NC_067400	543425210	543425299	mir-15	0	-
NC_067400	543425214	543425295	mir-16	0	-
NC_067400	543425363	543425446	mir-15	0	-
NC_067400	543438932	543439020	DLEU2_5	0	+
NC_067400	543445156	543445292	DLEU2_6	0	+
NC_067400	551835062	551835164	U6	0	+
NC_067400	552366825	552366944	5S_rRNA	0	+
NC_067400	555873575	555874164	SSU_rRNA_bacteria	0	+
NC_067400	558462080	558462506	LSU_rRNA_bacteria	0	+
NC_067400	558462105	558462503	LSU_rRNA_archaea	0	+
NC_067400	565841781	565841913	SNORA55	0	-
NC_067400	566891871	566891949	mir-30	0	+
NC_067400	566895052	566895127	mir-30	0	+
NC_067400	572843072	572843158	SNORD103	0	+
NC_067400	572859583	572859666	SNORD103	0	+
NC_067400	572899721	572899808	SNORD103	0	+
NC_067400	575416609	575416752	U11	0	-
NC_067400	575479548	575479685	SNORA16	0	+
NC_067400	575480321	575480451	SNORA44	0	+
NC_067400	575480975	575481049	SNORD99	0	+
NC_067400	575530376	575530576	SNORA73	0	-
NC_067400	575530803	575531006	SNORA73	0	-
NC_067400	575531371	575531571	SNORA73	0	-
NC_067400	575531798	575532002	SNORA73	0	-
NC_067400	575532367	575532567	SNORA73	0	-
NC_067400	576192759	576192926	SCARNA1	0	-
NC_067400	580118831	580118897	MAT2A_F	0	-
NC_067400	581333510	581333616	U6	0	+
NC_067400	581861861	581861961	U6	0	-
NC_067400	587579778	587579887	U6	0	-
NC_067400	597044126	597044204	mir-34	0	+
NC_067400	603141766	603141885	5S_rRNA	0	+
NC_067400	604770986	604771280	Metazoa_SRP	0	-
NC_067400	605090574	605090648	mir-551	0	+
NC_067400	609342683	609342779	U2	0	+
NC_067400	610803191	610803260	mir-8	0	-
NC_067400	610807449	610807517	mir-8	0	-
NC_067400	610810390	610810458	mir-8	0	-
NC_067400	614129367	614129441	U1A_PIE	0	+
NC_067400	614901508	614901631	SNORD23	0	-
NC_067400	616824869	616824955	tRNA-Sec	0	+
NC_067400	619602130	619602207	let-7	0	-
NC_067400	619602286	619602359	mir-10	0	-
NC_067400	620133849	620134037	LSU_rRNA_archaea	0	-
NC_067400	620133853	620134014	LSU_rRNA_bacteria	0	-
NC_067400	622991132	622992465	LSU_rRNA_bacteria	0	-
NC_067400	622991143	622991813	LSU_rRNA_archaea	0	-
NC_067400	624400559	624400673	K_chan_RES	0	+
NC_067400	624486069	624486153	SNORD33	0	+
NC_067400	624497570	624497650	mir-150	0	-
NC_067400	625455518	625455624	U6	0	-
NC_067400	627221180	627221253	tRNA	0	+
NC_067400	630462799	630462924	SNORA28	0	-
NC_067400	632476267	632477001	LSU_rRNA_eukarya	0	-
NC_067400	633161496	633161586	SNORD88	0	-
NC_067400	633189635	633189749	K_chan_RES	0	+
NC_067400	634749619	634749720	U6	0	-
NC_067400	634842978	634843080	U6	0	-
NC_067401	3412509	3412591	tRNA	0	+
NC_067401	8377189	8377458	SCARNA6	0	-
NC_067401	8384177	8384462	SCARNA6	0	-
NC_067401	9808612	9808691	SNORD20	0	-
NC_067401	9811004	9811074	SNORD82	0	-
NC_067401	11129709	11129784	SNORD66	0	+
NC_067401	11255297	11255415	5S_rRNA	0	+
NC_067401	19675950	19676053	U6	0	+
NC_067401	23410174	23410308	SNORA22	0	+
NC_067401	23411447	23411581	SNORA22	0	+
NC_067401	23416151	23416289	SNORA15	0	+
NC_067401	24052637	24052710	SNORD65	0	-
NC_067401	24052934	24053008	SNORD49	0	-
NC_067401	24053781	24053856	SNORD49	0	-
NC_067401	25157920	25158013	U6	0	+
NC_067401	26210247	26210340	SNORD91	0	+
NC_067401	26416486	26416568	mir-132	0	+
NC_067401	26417287	26417365	mir-132	0	+
NC_067401	26773947	26774031	mir-22	0	+
NC_067401	30122576	30122654	mir-144	0	+
NC_067401	30122725	30122796	mir-451	0	+
NC_067401	30244175	30244244	snoZ17	0	-
NC_067401	30245149	30245220	snoZ17	0	-
NC_067401	32351876	32351948	tRNA	0	+
NC_067401	32371174	32371246	mir-193	0	+
NC_067401	32395086	32395172	mir-365	0	+
NC_067401	36845559	36845656	snoZ30	0	+
NC_067401	37235103	37235210	U6	0	+
NC_067401	39103609	39103716	U6	0	+
NC_067401	40787468	40787550	tRNA	0	+
NC_067401	40796118	40796190	tRNA	0	+
NC_067401	40799369	40799441	tRNA	0	+
NC_067401	40808467	40808539	tRNA	0	+
NC_067401	40810781	40810863	tRNA	0	+
NC_067401	40837853	40837925	tRNA	0	+
NC_067401	40839557	40839639	tRNA	0	+
NC_067401	40840427	40840509	tRNA	0	-
NC_067401	40840685	40840757	tRNA	0	-
NC_067401	40873037	40873109	tRNA	0	-
NC_067401	40875624	40875696	tRNA	0	+
NC_067401	40877110	40877192	tRNA	0	-
NC_067401	40878528	40878610	tRNA	0	-
NC_067401	40880347	40880419	tRNA	0	-
NC_067401	40881256	40881328	tRNA	0	-
NC_067401	40882266	40882338	tRNA	0	+
NC_067401	40883139	40883211	tRNA	0	+
NC_067401	40885783	40885865	tRNA	0	+
NC_067401	40886838	40886920	tRNA	0	+
NC_067401	40887721	40887793	tRNA	0	-
NC_067401	40894469	40894541	tRNA	0	-
NC_067401	40894907	40894980	tRNA	0	-
NC_067401	40896457	40896539	tRNA	0	+
NC_067401	40900145	40900217	tRNA	0	-
NC_067401	40915968	40916050	tRNA	0	-
NC_067401	40925524	40925596	tRNA	0	+
NC_067401	40955165	40955238	tRNA	0	+
NC_067401	40957274	40957347	tRNA	0	-
NC_067401	40969813	40969887	tRNA	0	+
NC_067401	40973407	40973478	tRNA	0	+
NC_067401	40974129	40974201	tRNA	0	-
NC_067401	40977912	40977983	tRNA	0	-
NC_067401	40980623	40980694	tRNA	0	+
NC_067401	40986334	40986406	tRNA	0	+
NC_067401	40988244	40988316	tRNA	0	+
NC_067401	40988949	40989020	tRNA	0	-
NC_067401	40991846	40991920	tRNA	0	-
NC_067401	41001106	41001180	tRNA	0	+
NC_067401	41002797	41002871	tRNA	0	+
NC_067401	41006467	41006541	tRNA	0	+
NC_067401	41018417	41018499	tRNA	0	+
NC_067401	41018769	41018842	tRNA	0	-
NC_067401	41020808	41020881	tRNA	0	+
NC_067401	41021151	41021233	tRNA	0	-
NC_067401	41025293	41025367	tRNA	0	-
NC_067401	41036722	41036794	tRNA	0	-
NC_067401	41039560	41039633	tRNA	0	+
NC_067401	41040247	41040320	tRNA	0	-
NC_067401	41040909	41040982	tRNA	0	-
NC_067401	41041396	41041469	tRNA	0	-
NC_067401	41042220	41042293	tRNA	0	+
NC_067401	41042958	41043031	tRNA	0	+
NC_067401	41043620	41043693	tRNA	0	+
NC_067401	41044307	41044380	tRNA	0	-
NC_067401	41062686	41062758	tRNA	0	+
NC_067401	41072175	41072249	tRNA	0	-
NC_067401	41075395	41075468	tRNA	0	-
NC_067401	41102532	41102606	tRNA	0	+
NC_067401	41108625	41108707	tRNA	0	-
NC_067401	41120620	41120693	tRNA	0	-
NC_067401	41122145	41122217	tRNA	0	-
NC_067401	41123610	41123682	tRNA	0	-
NC_067401	41131767	41131839	tRNA	0	-
NC_067401	44717076	44717203	U6atac	0	+
NC_067401	47153167	47153271	U6	0	-
NC_067401	51255412	51255515	U6	0	+
NC_067401	52086032	52086146	K_chan_RES	0	+
NC_067401	53264038	53264152	K_chan_RES	0	+
NC_067401	53378021	53378135	K_chan_RES	0	+
NC_067401	53537538	53537652	K_chan_RES	0	+
NC_067401	53924834	53924948	K_chan_RES	0	-
NC_067401	55422531	55422972	SCARNA2	0	-
NC_067401	61405402	61405505	SSU_rRNA_eukarya	0	-
NC_067401	67588791	67588890	U6	0	+
NC_067401	68766929	68767000	mir-137	0	+
NC_067401	70552234	70552341	U6	0	-
NC_067401	72347397	72347523	U6atac	0	-
NC_067401	73577521	73577606	tRNA	0	-
NC_067401	74056029	74056319	7SK	0	+
NC_067401	76636701	76636774	tRNA	0	+
NC_067401	76881825	76882099	Metazoa_SRP	0	-
NC_067401	77526165	77526272	U6	0	+
NC_067401	78746443	78746586	LSU_rRNA_eukarya	0	-
NC_067401	84380589	84380708	5S_rRNA	0	+
NC_067401	85257611	85258200	LSU_rRNA_eukarya	0	-
NC_067401	85966057	85966156	U6	0	+
NC_067401	87171655	87171762	U6	0	-
NC_067401	89449573	89449680	U6	0	+
NC_067401	92708367	92708486	5S_rRNA	0	+
NC_067401	96199614	96199752	SNORA14	0	+
NC_067401	96684685	96684982	7SK	0	+
NC_067401	106229369	106229443	tRNA	0	+
NC_067401	109780027	109780105	mir-9	0	+
NC_067401	109780027	109780105	mir-9	0	-
NC_067401	110275578	110275707	SCARNA4	0	+
NC_067401	110275579	110275707	SCARNA15	0	+
NC_067401	110954710	110954850	SNORA42	0	-
NC_067401	112114388	112114523	SNORA58	0	-
NC_067401	112121666	112121807	SNORA58	0	-
NC_067401	112165871	112165947	mir-190	0	+
NC_067401	112661825	112661897	tRNA	0	-
NC_067401	115593621	115593728	U6	0	-
NC_067401	117418976	117419048	mir-21	0	-
NC_067401	118191412	118191496	mir-301	0	+
NC_067401	118210574	118210676	mir-454	0	+
NC_067401	118727345	118727562	U3	0	+
NC_067401	118743455	118743672	U3	0	+
NC_067401	118743455	118743673	ACEA_U3	0	+
NC_067401	118782312	118782529	U3	0	+
NC_067401	118782312	118782530	ACEA_U3	0	+
NC_067401	118871197	118871414	U3	0	+
NC_067401	118876601	118876818	U3	0	+
NC_067401	118876601	118876819	ACEA_U3	0	+
NC_067401	118878869	118879078	U3	0	-
NC_067401	118897584	118897802	ACEA_U3	0	-
NC_067401	118897585	118897802	U3	0	-
NC_067401	118904906	118905123	U3	0	-
NC_067401	118914561	118914778	U3	0	-
NC_067401	118923985	118924202	U3	0	-
NC_067401	119165882	119165966	mir-142	0	-
NC_067401	119165883	119165967	mir-142	0	+
NC_067401	127260986	127261178	U2	0	-
NC_067401	130303346	130303409	NBR2	0	-
NC_067401	131568762	131568921	LSU_rRNA_eukarya	0	+
NC_067401	133885279	133885384	SNORD124	0	+
NC_067401	133921424	133921529	SNORD124	0	+
NC_067401	134841424	134841496	tRNA	0	+
NC_067401	134842379	134842451	tRNA	0	+
NC_067401	135139074	135139146	tRNA	0	+
NC_067401	135142691	135142763	tRNA	0	-
NC_067401	135145678	135145750	tRNA	0	+
NC_067401	135159646	135159718	tRNA	0	+
NC_067401	135262619	135262693	tRNA	0	+
NC_067401	136464765	136464839	mir-148	0	-
NC_067401	137161751	137161827	mir-10	0	-
NC_067401	137221420	137221496	mir-196	0	-
NC_067401	137896801	137896873	tRNA	0	+
NC_067401	138376275	138376367	U6	0	-
NC_067401	138874713	138874819	U6	0	-
NC_067401	139558277	139558668	LSU_rRNA_eukarya	0	+
NC_067401	141664135	141664439	Metazoa_SRP	0	+
NC_067401	146378284	146378350	SNORND104	0	+
NC_067401	146378577	146378714	SNORA76	0	+
NC_067401	148988138	148988211	tRNA	0	-
NC_067401	148988541	148988614	tRNA	0	+
NC_067401	148989032	148989105	tRNA	0	+
NC_067401	149203392	149203499	U6	0	+
NC_067401	150333940	150334042	U6	0	-
NC_067401	154152308	154152478	U1	0	+
NC_067401	160308350	160308454	U6	0	+
NC_067401	161150047	161150147	U6	0	-
NC_067401	161779473	161779546	tRNA	0	+
NC_067401	163608976	163609045	tRNA	0	+
NC_067401	163609104	163609175	tRNA	0	+
NC_067401	163614824	163615790	SSU_rRNA_bacteria	0	+
NC_067401	163614829	163615788	SSU_rRNA_archaea	0	+
NC_067401	163615925	163617496	LSU_rRNA_bacteria	0	+
NC_067401	163615932	163617494	LSU_rRNA_archaea	0	+
NC_067401	163616638	163617567	LSU_rRNA_eukarya	0	+
NC_067401	163625946	163626137	U2	0	-
NC_067401	163636260	163636424	U1	0	+
NC_067401	163638974	163639165	U2	0	+
NC_067401	165981614	165981683	mir-338	0	+
NC_067401	168845868	168846028	LSU_rRNA_bacteria	0	-
NC_067401	173365195	173365375	SCARNA16	0	-
NC_067401	175568272	175569147	SSU_rRNA_bacteria	0	-
NC_067401	181022998	181023117	5S_rRNA	0	-
NC_067401	181915962	181916034	tRNA	0	+
NC_067401	182747689	182747763	tRNA	0	-
NC_067401	184518304	184518378	tRNA	0	+
NC_067401	184518730	184518812	tRNA	0	+
NC_067401	184519172	184519246	tRNA	0	+
NC_067401	184582313	184582385	tRNA	0	+
NC_067401	184627186	184627260	tRNA	0	-
NC_067401	184628231	184628303	tRNA	0	-
NC_067401	184688818	184688900	tRNA	0	+
NC_067401	184701832	184701919	tRNA	0	-
NC_067401	184702920	184703002	tRNA	0	+
NC_067401	184706781	184706853	tRNA	0	-
NC_067401	184707318	184707391	tRNA	0	-
NC_067401	184935472	184935624	SCARNA21	0	-
NC_067401	185355817	185355955	SNORD10	0	-
NC_067401	185356449	185356588	SNORA48	0	-
NC_067401	185940123	185940208	mir-497	0	+
NC_067401	185940474	185940560	mir-15	0	+
NC_067401	185940478	185940556	mir-16	0	+
NC_067401	187711012	187711092	mir-17	0	+
NC_067401	187981835	187981908	tRNA	0	+
NC_067401	187982139	187982212	tRNA	0	+
NC_067401	187992154	187992227	tRNA	0	-
NC_067401	187992979	187993051	tRNA	0	-
NC_067401	188043447	188043520	tRNA	0	+
NC_067401	188064202	188064284	tRNA	0	-
NC_067401	188877659	188877735	ZNRD1-AS1_2	0	+
NC_067401	189908134	189908270	SNORA38	0	+
NC_067401	190154177	190154245	SNORD52	0	+
NC_067401	191155522	191155596	mir-219	0	+
NC_067401	191552374	191552534	LSU_rRNA_bacteria	0	-
NC_067401	193552594	193552697	U6	0	-
NC_067401	197363768	197363888	5S_rRNA	0	+
NC_067401	197446619	197446721	U6	0	+
NC_067401	198047474	198047590	U6	0	+
NC_067401	199128556	199128660	U6	0	-
NC_067401	200419182	200419286	U6	0	+
NC_067401	205454614	205454716	U6	0	-
NC_067401	212230249	212230351	U6	0	+
NC_067401	213577471	213577578	U6	0	+
NC_067401	215140827	215140932	U6	0	-
NC_067401	217912272	217912348	mir-1	0	+
NC_067401	217919954	217920027	mir-133	0	+
NC_067401	218800133	218800456	7SK	0	+
NC_067401	228423385	228423489	U6	0	-
NC_067401	238981223	238981299	mir-30	0	-
NC_067401	239027811	239027889	mir-30	0	-
NC_067401	239346667	239346771	U2	0	+
NC_067401	242164507	242164614	U6	0	+
NC_067401	247144048	247144312	SSU_rRNA_eukarya	0	+
NC_067401	247314988	247315300	Metazoa_SRP	0	+
NC_067401	250466458	250466895	SSU_rRNA_eukarya	0	-
NC_067401	250466493	250466890	SSU_rRNA_archaea	0	-
NC_067401	250466493	250466891	SSU_rRNA_bacteria	0	-
NC_067401	254550165	254550262	U6	0	+
NC_067401	256752647	256752756	U6	0	+
NC_067401	256994245	256994318	SNORD50	0	-
NC_067401	256994665	256994737	SNORD50	0	-
NC_067401	257122690	257122797	U6	0	+
NC_067401	257131084	257131190	U6	0	-
NC_067401	260650870	260650973	U6	0	-
NC_067401	261100384	261100491	U6	0	-
NC_067401	275063670	275063861	U2	0	+
NC_067401	275851884	275851991	U6	0	+
NC_067401	279332031	279332150	5S_rRNA	0	+
NC_067401	279456067	279456312	7SK	0	-
NC_067401	279852809	279853807	SSU_rRNA_bacteria	0	+
NC_067401	279853993	279855490	LSU_rRNA_bacteria	0	+
NC_067401	279854907	279855301	LSU_rRNA_archaea	0	+
NC_067401	282838749	282838903	U4	0	+
NC_067401	283800292	283801251	SSU_rRNA_bacteria	0	+
NC_067401	293020781	293020888	U6	0	+
NC_067401	296200630	296200829	U2	0	+
NC_067401	297587251	297587349	Y_RNA	0	+
NC_067401	302234828	302235031	IRES_Cx43	0	+
NC_067401	304597843	304597943	U6	0	-
NC_067401	307788663	307788735	tRNA	0	-
NC_067401	309032042	309032136	U6	0	-
NC_067401	309172745	309172861	U4	0	+
NC_067401	313465785	313465947	LSU_rRNA_bacteria	0	+
NC_067401	317119157	317119230	SNORD101	0	+
NC_067401	317120500	317120584	SNORD100	0	+
NC_067401	317121111	317121237	SNORA33	0	+
NC_067401	318296750	318297737	SSU_rRNA_eukarya	0	-
NC_067401	319443282	319443446	U1	0	+
NC_067401	319448193	319448357	U1	0	+
NC_067401	325060082	325060237	U4	0	+
NC_067401	329342349	329342454	U6	0	+
NC_067401	331411623	331411706	tRNA	0	+
NC_067401	350022475	350022612	SNORA29	0	-
NC_067401	350023284	350023421	SNORA29	0	-
NC_067401	361974145	361974243	U6	0	+
NC_067401	363604472	363604570	U6	0	-
NC_067401	364756107	364756178	tRNA	0	+
NC_067401	364756561	364756633	tRNA	0	-
NC_067401	364757116	364757188	tRNA	0	-
NC_067401	364758529	364758600	tRNA	0	-
NC_067401	364759133	364759205	tRNA	0	+
NC_067401	364759616	364759688	tRNA	0	+
NC_067401	364760066	364760137	tRNA	0	-
NC_067401	364802341	364802413	tRNA	0	+
NC_067401	364811023	364811095	tRNA	0	+
NC_067401	367000092	367000211	5S_rRNA	0	-
NC_067401	369268110	369268217	U6	0	+
NC_067401	375507633	375507740	U6	0	-
NC_067401	378067933	378068007	mir-205	0	-
NC_067401	378941346	378941472	U6atac	0	-
NC_067401	380239411	380239482	mir-29	0	+
NC_067401	380240162	380240228	mir-29	0	+
NC_067401	382883616	382883703	mir-135	0	+
NC_067401	384135250	384135323	tRNA	0	+
NC_067401	384135591	384135664	tRNA	0	-
NC_067401	385562305	385562409	U6	0	+
NC_067401	387962615	387962733	5S_rRNA	0	-
NC_067401	391059998	391060081	mir-181	0	+
NC_067401	391060185	391060267	mir-181	0	+
NC_067401	392492357	392492660	7SK	0	-
NC_067401	396451998	396452129	U6atac	0	-
NC_067401	402285228	402285335	U6	0	+
NC_067401	409503945	409504780	LSU_rRNA_eukarya	0	-
NC_067401	409538715	409539124	LSU_rRNA_archaea	0	+
NC_067401	409538718	409539276	LSU_rRNA_eukarya	0	+
NC_067401	409538917	409539110	LSU_rRNA_bacteria	0	+
NC_067401	409539469	409539606	LSU_rRNA_archaea	0	+
NC_067401	409539469	409539606	LSU_rRNA_bacteria	0	+
NC_067401	414279376	414279502	U6atac	0	-
NC_067401	420420364	420420501	SCARNA3	0	+
NC_067401	422664422	422664502	SNORD74	0	+
NC_067401	422665767	422665837	SNORD77	0	+
NC_067401	422666697	422666761	SNORD78	0	+
NC_067401	422667279	422667360	SNORD79	0	+
NC_067401	422667933	422668014	SNORD47	0	+
NC_067401	422668319	422668398	SNORD47	0	+
NC_067401	424366611	424366691	mir-199	0	+
NC_067401	424372607	424372708	mir-214	0	+
NC_067401	424372609	424372710	mir-214	0	-
NC_067401	427553948	427554184	SSU_rRNA_eukarya	0	+
NC_067401	432558270	432558350	LSU_rRNA_eukarya	0	-
NC_067401	435642756	435642830	tRNA	0	-
NC_067401	435652833	435652907	tRNA	0	+
NC_067401	435659891	435659963	tRNA	0	-
NC_067401	435660622	435660694	tRNA	0	-
NC_067401	435704894	435704965	tRNA	0	+
NC_067401	435705805	435705877	tRNA	0	-
NC_067401	435706323	435706395	tRNA	0	-
NC_067401	435706888	435706960	tRNA	0	-
NC_067401	435734911	435734983	tRNA	0	-
NC_067401	435742921	435742992	tRNA	0	+
NC_067401	435743516	435743588	tRNA	0	-
NC_067401	435745446	435745518	tRNA	0	-
NC_067401	435753085	435753168	tRNA	0	+
NC_067401	435753510	435753581	tRNA	0	+
NC_067401	435754104	435754176	tRNA	0	-
NC_067401	435758684	435758756	tRNA	0	-
NC_067401	435760750	435760821	tRNA	0	+
NC_067401	435761452	435761524	tRNA	0	-
NC_067401	435770780	435770852	tRNA	0	-
NC_067401	435771975	435772047	tRNA	0	-
NC_067401	435773588	435773671	tRNA	0	+
NC_067401	435774141	435774212	tRNA	0	+
NC_067401	435774503	435774575	tRNA	0	-
NC_067401	435783579	435783651	tRNA	0	-
NC_067401	435786536	435786607	tRNA	0	+
NC_067401	435787679	435787751	tRNA	0	-
NC_067401	435792462	435792534	tRNA	0	-
NC_067401	435794042	435794113	tRNA	0	+
NC_067401	435803612	435803684	tRNA	0	-
NC_067401	435808952	435809023	tRNA	0	+
NC_067401	435809499	435809571	tRNA	0	-
NC_067401	435815268	435815339	tRNA	0	+
NC_067401	435817525	435817597	tRNA	0	-
NC_067401	435821710	435821781	tRNA	0	+
NC_067401	435822166	435822238	tRNA	0	-
NC_067401	435825856	435825928	tRNA	0	-
NC_067401	435828149	435828220	tRNA	0	+
NC_067401	435828775	435828847	tRNA	0	-
NC_067401	435830974	435831046	tRNA	0	-
NC_067401	435834425	435834496	tRNA	0	+
NC_067401	435840001	435840084	tRNA	0	+
NC_067401	435840474	435840545	tRNA	0	+
NC_067401	435841068	435841140	tRNA	0	-
NC_067401	435845238	435845310	tRNA	0	-
NC_067401	435848523	435848594	tRNA	0	+
NC_067401	435852594	435852666	tRNA	0	-
NC_067401	435853891	435853963	tRNA	0	-
NC_067401	440114232	440114369	SNORA29	0	-
NC_067401	442364781	442364914	U6atac	0	-
NC_067401	445607407	445607707	7SK	0	-
NC_067401	448841558	448841851	Metazoa_SRP	0	-
NC_067401	451779452	451779536	SNORD45	0	-
NC_067401	456317580	456317662	mir-186	0	+
NC_067401	457577989	457578094	U6	0	-
NC_067401	461858025	461858100	mir-101	0	+
NC_067401	474602805	474602969	U1	0	+
NC_067401	479963916	479964032	U5	0	+
NC_067401	479964476	479964592	U5	0	+
NC_067401	479970879	479970995	U5	0	+
NC_067401	480048850	480048982	SNORA35	0	-
NC_067401	480050421	480050505	SNORD39	0	-
NC_067401	480104412	480104528	U5	0	+
NC_067401	480107680	480107796	U5	0	+
NC_067401	480109928	480110044	U5	0	-
NC_067401	481688072	481688144	tRNA	0	+
NC_067401	481996864	481997002	SNORA66	0	-
NC_067401	482981178	482981280	U6	0	+
NC_067401	484828432	484828510	mir-147	0	+
NC_067401	486087927	486088032	U6	0	-
NC_067402	5878395	5878498	U6	0	+
NC_067402	13187386	13187463	SNORD93	0	+
NC_067402	13591590	13591697	U6	0	-
NC_067402	15384504	15384577	mir-148	0	-
NC_067402	16386424	16386499	mir-196	0	-
NC_067402	16405034	16405131	HOXA11-AS1_1	0	+
NC_067402	16405471	16405666	HOXA11-AS1_2	0	+
NC_067402	16406605	16406848	HOXA11-AS1_4	0	+
NC_067402	16407566	16407762	HOXA11-AS1_5	0	+
NC_067402	16408693	16408874	HOXA11-AS1_6	0	+
NC_067402	16425552	16425922	HOTTIP_2	0	+
NC_067402	16529009	16529119	5S_rRNA	0	-
NC_067402	20185333	20185404	mir-138	0	+
NC_067402	22730733	22730862	U6atac	0	-
NC_067402	23812340	23812613	7SK	0	+
NC_067402	24164902	24165857	SSU_rRNA_bacteria	0	+
NC_067402	27577053	27577359	7SK	0	+
NC_067402	28165662	28165764	U6	0	+
NC_067402	28643995	28644099	U6	0	-
NC_067402	29339139	29339246	U6	0	-
NC_067402	29644309	29644570	Metazoa_SRP	0	+
NC_067402	32950116	32950194	mir-147	0	-
NC_067402	36261667	36261741	tRNA	0	-
NC_067402	38227642	38227714	tRNA	0	-
NC_067402	40147345	40147418	tRNA	0	+
NC_067402	42135729	42135829	U6	0	-
NC_067402	44247801	44247953	SNORA62	0	-
NC_067402	44250469	44250623	SNORA62	0	-
NC_067402	44465076	44465183	U6	0	-
NC_067402	50302686	50302979	7SK	0	-
NC_067402	50955338	50955445	U6	0	+
NC_067402	53111821	53111886	Vimentin3	0	+
NC_067402	57526880	57526989	U6	0	+
NC_067402	57898123	57898230	U6	0	-
NC_067402	58440764	58440838	tRNA	0	-
NC_067402	68687517	68687624	U6	0	+
NC_067402	77650360	77650469	U6	0	-
NC_067402	82633118	82633191	mir-153	0	+
NC_067402	84123423	84123530	U6	0	+
NC_067402	92229714	92229786	tRNA	0	+
NC_067402	92423102	92423174	tRNA	0	+
NC_067402	92424847	92424919	tRNA	0	+
NC_067402	92426652	92426724	tRNA	0	+
NC_067402	92428472	92428544	tRNA	0	+
NC_067402	92430218	92430290	tRNA	0	+
NC_067402	92754495	92754608	Y_RNA	0	+
NC_067402	92771929	92772031	Y_RNA	0	-
NC_067402	92782879	92782977	Y_RNA	0	-
NC_067402	93491386	93491493	U6	0	-
NC_067402	94099224	94099330	U6	0	-
NC_067402	100995426	100995535	U6	0	-
NC_067402	102170746	102170848	U6	0	-
NC_067402	103476695	103476993	Metazoa_SRP	0	+
NC_067402	103752133	103752206	tRNA	0	-
NC_067402	112032803	112033034	LSU_rRNA_eukarya	0	+
NC_067402	113288782	113288852	mir-29	0	+
NC_067402	113289198	113289266	mir-29	0	+
NC_067402	113936866	113936974	U6	0	-
NC_067402	114156875	114156949	mir-183	0	+
NC_067402	114157396	114157474	mir-96	0	+
NC_067402	114165719	114165796	mir-182	0	+
NC_067402	120382359	120382470	U6	0	+
NC_067402	123058454	123058557	U6	0	+
NC_067402	124693703	124693817	K_chan_RES	0	-
NC_067402	131618833	131619126	Metazoa_SRP	0	-
NC_067402	131835004	131835133	U4	0	+
NC_067402	132261723	132261990	7SK	0	+
NC_067402	135709594	135709701	U6	0	+
NC_067402	135710852	135710960	U6	0	-
NC_067402	140740669	140740773	U6	0	-
NC_067402	144171413	144171517	U6	0	-
NC_067402	144987368	144987473	U6	0	-
NC_067402	156575661	156575855	7SK	0	-
NC_067402	160310683	160310855	uc_338	0	+
NC_067402	170126154	170126259	U6	0	+
NC_067402	171729399	171729504	U6	0	-
NC_067402	172758997	172759085	DLEU2_5	0	-
NC_067402	175920689	175920789	U6	0	-
NC_067402	180996202	180996310	U6	0	+
NC_067402	185197148	185197250	U6	0	-
NC_067402	185259121	185259225	U6	0	-
NC_067402	185402181	185402295	K_chan_RES	0	+
NC_067402	185523294	185523408	K_chan_RES	0	+
NC_067402	185694528	185694642	K_chan_RES	0	+
NC_067402	187640228	187640553	snoU85	0	+
NC_067402	187725789	187725926	SCARNA11	0	-
NC_067402	188169160	188169222	U7	0	+
NC_067402	188203835	188203906	mir-8	0	+
NC_067402	188204247	188204320	mir-8	0	+
NC_067402	188207062	188207351	snoU89	0	-
NC_067402	189086799	189086918	5S_rRNA	0	-
NC_067402	199777109	199777218	U6	0	+
NC_067402	201120554	201120661	U6	0	-
NC_067402	201466413	201466515	U6	0	-
NC_067402	201909360	201909641	Metazoa_SRP	0	+
NC_067402	203320178	203320670	LSU_rRNA_eukarya	0	-
NC_067402	203625367	203625473	U6	0	+
NC_067402	213738911	213739885	SSU_rRNA_bacteria	0	-
NC_067402	217440918	217440997	mir-26	0	+
NC_067402	218706853	218706930	SNORD59	0	+
NC_067402	218708166	218708239	SNORD59	0	+
NC_067402	219144901	219144983	tRNA	0	-
NC_067402	220226105	220226270	U1	0	-
NC_067402	221522135	221522547	SSU_rRNA_eukarya	0	+
NC_067402	222511046	222511120	mir-148	0	-
NC_067402	222995211	222995286	mir-196	0	-
NC_067402	223025057	223025158	HOTAIR_3	0	-
NC_067402	223027997	223028062	HOTAIR_2	0	-
NC_067402	223560561	223560743	uc_338	0	-
NC_067402	224353054	224353152	U6	0	-
NC_067402	225407705	225407810	U6	0	+
NC_067402	225834109	225834216	U6	0	-
NC_067402	230043606	230043743	SNORA2	0	+
NC_067402	230057751	230057887	SNORA2	0	+
NC_067402	239599197	239599498	SSU_rRNA_eukarya	0	+
NC_067402	240576232	240576346	K_chan_RES	0	-
NC_067402	242269138	242269648	SSU_rRNA_eukarya	0	-
NC_067402	242269143	242269401	SSU_rRNA_archaea	0	-
NC_067402	251645988	251646442	LSU_rRNA_bacteria	0	+
NC_067402	251646039	251646477	LSU_rRNA_archaea	0	+
NC_067402	251646129	251646311	LSU_rRNA_eukarya	0	+
NC_067402	255489777	255489903	U6atac	0	-
NC_067402	255904844	255905315	SSU_rRNA_eukarya	0	-
NC_067402	255904873	255905170	SSU_rRNA_bacteria	0	-
NC_067402	264967071	264967176	U6	0	+
NC_067402	265263789	265264082	7SK	0	+
NC_067402	269569844	269569916	tRNA	0	+
NC_067402	269677351	269677458	U6	0	-
NC_067402	271242103	271242291	RMST_6	0	+
NC_067402	271244208	271244488	RMST_7	0	+
NC_067402	271281645	271281783	RMST_8	0	+
NC_067402	271281941	271282134	RMST_9	0	+
NC_067402	271285378	271285463	mir-135	0	+
NC_067402	272284040	272284112	tRNA	0	+
NC_067402	272284681	272284753	tRNA	0	+
NC_067402	272372394	272372634	SNORA53	0	+
NC_067402	287075398	287075481	U4	0	+
NC_067402	287236875	287236968	snoU83B	0	-
NC_067402	287238212	287238270	snoU82P	0	-
NC_067402	288818338	288818445	U6	0	-
NC_067402	289506057	289506124	mir-33	0	+
NC_067402	289934855	289934924	tRNA	0	-
NC_067402	290059686	290059837	U12	0	+
NC_067402	295480655	295480738	let-7	0	+
NC_067402	295481518	295481605	let-7	0	+
NC_067402	300316372	300318273	SSU_rRNA_bacteria	0	+
NC_067402	300316377	300318268	SSU_rRNA_eukarya	0	+
NC_067402	300316377	300318271	SSU_rRNA_archaea	0	+
NC_067402	300320152	300320305	5_8S_rRNA	0	+
NC_067402	300320995	300321148	5_8S_rRNA	0	+
NC_067402	300321716	300323962	LSU_rRNA_eukarya	0	+
NC_067402	300323726	300328425	LSU_rRNA_bacteria	0	+
NC_067402	300324891	300328427	LSU_rRNA_archaea	0	+
NC_067402	300324936	300326438	LSU_rRNA_eukarya	0	+
NC_067402	300326441	300328707	LSU_rRNA_eukarya	0	+
NC_067402	300363136	300365037	SSU_rRNA_bacteria	0	+
NC_067402	300363141	300365032	SSU_rRNA_eukarya	0	+
NC_067402	300363141	300365035	SSU_rRNA_archaea	0	+
NC_067402	300366684	300366837	5_8S_rRNA	0	+
NC_067402	300367431	300371172	LSU_rRNA_eukarya	0	+
NC_067402	300373238	300373708	LSU_rRNA_eukarya	0	+
NC_067402	300373711	300375978	LSU_rRNA_eukarya	0	+
NC_067402	300409737	300414694	LSU_rRNA_eukarya	0	-
NC_067402	300409999	300414785	LSU_rRNA_bacteria	0	-
NC_067402	300410015	300414775	LSU_rRNA_archaea	0	-
NC_067402	300415265	300415418	5_8S_rRNA	0	-
NC_067402	300416995	300417148	5_8S_rRNA	0	-
NC_067402	300418760	300420661	SSU_rRNA_bacteria	0	-
NC_067402	300418762	300420656	SSU_rRNA_archaea	0	-
NC_067402	300418765	300420656	SSU_rRNA_eukarya	0	-
NC_067403	3831714	3831823	U6	0	+
NC_067403	9414411	9414637	LSU_rRNA_eukarya	0	+
NC_067403	11334983	11335065	mir-218	0	+
NC_067403	13654463	13654613	U1	0	-
NC_067403	19689962	19690070	U6	0	-
NC_067403	21762015	21762088	tRNA	0	-
NC_067403	21898572	21898645	tRNA	0	-
NC_067403	26045670	26045770	U6	0	-
NC_067403	28074143	28074261	U6atac	0	-
NC_067403	32847107	32847213	mir-2968	0	+
NC_067403	34398139	34398193	GABA3	0	-
NC_067403	34544191	34544298	U6	0	+
NC_067403	34618294	34618482	U2	0	-
NC_067403	35013639	35013693	GABA3	0	-
NC_067403	37528527	37528650	SNORA26	0	+
NC_067403	39927243	39927352	U6	0	-
NC_067403	44634276	44634383	U6	0	-
NC_067403	49708719	49708869	U1	0	-
NC_067403	61590943	61591158	U2	0	-
NC_067403	63762412	63762727	7SK	0	+
NC_067403	66802386	66802485	U6	0	+
NC_067403	67479840	67479985	U1	0	-
NC_067403	72009659	72009766	U6	0	+
NC_067403	75252835	75252942	U6	0	+
NC_067403	77887039	77887110	SNORD73	0	+
NC_067403	77888651	77888715	SNORD73	0	+
NC_067403	82863420	82863813	LSU_rRNA_archaea	0	+
NC_067403	82863420	82863813	LSU_rRNA_bacteria	0	+
NC_067403	106159060	106159166	U6	0	+
NC_067403	108567622	108567724	U6	0	+
NC_067403	108608769	108609164	LSU_rRNA_eukarya	0	-
NC_067403	111961520	111961809	7SK	0	-
NC_067403	114577551	114577688	SSU_rRNA_eukarya	0	-
NC_067403	114577752	114577855	SSU_rRNA_eukarya	0	-
NC_067403	119174977	119175084	U6	0	+
NC_067403	121556353	121556455	U6	0	+
NC_067403	129281025	129281095	mir-302	0	+
NC_067403	129281188	129281256	mir-302	0	+
NC_067403	129281399	129281468	mir-302	0	+
NC_067403	129281670	129281738	mir-367	0	+
NC_067403	130171278	130171627	LSU_rRNA_eukarya	0	-
NC_067403	134726127	134726246	5S_rRNA	0	-
NC_067403	135694139	135694293	LSU_rRNA_eukarya	0	-
NC_067403	141342321	141342424	U6	0	-
NC_067403	142776987	142777593	LSU_rRNA_eukarya	0	+
NC_067403	142848108	142848212	U6	0	+
NC_067403	145641676	145642145	LSU_rRNA_bacteria	0	+
NC_067403	145641770	145641930	LSU_rRNA_archaea	0	+
NC_067403	145641770	145641930	LSU_rRNA_eukarya	0	+
NC_067403	145641952	145642392	LSU_rRNA_eukarya	0	+
NC_067403	145641964	145642092	LSU_rRNA_archaea	0	+
NC_067403	153944243	153944584	7SK	0	-
NC_067403	157127322	157127393	tRNA	0	-
NC_067403	158326029	158326165	SSU_rRNA_eukarya	0	-
NC_067403	158326180	158326351	SSU_rRNA_eukarya	0	-
NC_067403	160991362	160991469	U6	0	+
NC_067403	163962220	163962324	U6	0	-
NC_067403	172785853	172785956	U6	0	-
NC_067403	177425896	177426002	U6	0	-
NC_067403	181237003	181237103	U6	0	-
NC_067403	185920279	185920352	tRNA	0	-
NC_067403	185920714	185920786	tRNA	0	+
NC_067403	185928262	185928335	tRNA	0	+
NC_067403	185937945	185938018	tRNA	0	-
NC_067403	185942763	185942836	tRNA	0	-
NC_067403	185945979	185946052	tRNA	0	+
NC_067403	186566694	186566797	U6	0	+
NC_067403	186904491	186904564	mir-383	0	+
NC_067403	188206382	188206666	7SK	0	-
NC_067403	189259861	189259978	LSU_rRNA_bacteria	0	-
NC_067403	189260276	189261233	SSU_rRNA_bacteria	0	-
NC_067403	195768738	195768863	SCARNA23	0	-
NC_067403	196297788	196297895	U6	0	+
NC_067403	196588995	196589102	U6	0	+
NC_067403	200206555	200206623	SNORD57	0	+
NC_067403	203524123	203524197	tRNA	0	-
NC_067403	203530728	203530802	tRNA	0	+
NC_067403	203548031	203548105	tRNA	0	-
NC_067403	203548721	203548795	tRNA	0	+
NC_067403	203549226	203549298	tRNA	0	+
NC_067403	203549969	203550042	tRNA	0	-
NC_067403	203552457	203552531	tRNA	0	+
NC_067403	203560152	203560226	tRNA	0	-
NC_067403	203560569	203560642	tRNA	0	+
NC_067403	203564230	203564302	tRNA	0	-
NC_067403	203570625	203570699	tRNA	0	-
NC_067403	203571178	203571252	tRNA	0	+
NC_067403	203573793	203573866	tRNA	0	+
NC_067403	203575693	203575766	tRNA	0	+
NC_067403	203576989	203577061	tRNA	0	-
NC_067403	203594104	203594178	tRNA	0	+
NC_067403	203594867	203594940	tRNA	0	-
NC_067403	203598482	203598554	tRNA	0	+
NC_067403	203603254	203603327	tRNA	0	+
NC_067403	203608411	203608485	tRNA	0	-
NC_067403	203610453	203610526	tRNA	0	+
NC_067403	203613601	203613674	tRNA	0	-
NC_067403	203615621	203615695	tRNA	0	+
NC_067403	203618861	203618933	tRNA	0	-
NC_067403	203622535	203622607	tRNA	0	-
NC_067403	205031784	205031898	K_chan_RES	0	-
NC_067403	211350422	211350570	SNORD97	0	-
NC_067403	224524403	224524517	K_chan_RES	0	-
NC_067403	226847567	226847861	WT1-AS_7	0	+
NC_067403	226847923	226848204	WT1-AS_8	0	+
NC_067403	229770716	229770988	7SK	0	-
NC_067403	237558736	237558872	SNORA68	0	+
NC_067403	240838864	240838974	SNORD67	0	-
NC_067403	240840481	240840591	SNORD67	0	-
NC_067403	242958674	242958781	U6	0	-
NC_067403	243331186	243331257	tRNA	0	+
NC_067403	247200336	247200405	tRNA	0	+
NC_067403	249939059	249939132	tRNA	0	-
NC_067403	249939624	249939711	tRNA	0	+
NC_067403	249941602	249941685	tRNA	0	+
NC_067403	249944122	249944195	tRNA	0	-
NC_067403	249944589	249944662	tRNA	0	-
NC_067403	249948148	249948221	tRNA	0	-
NC_067403	249959926	249959999	tRNA	0	-
NC_067403	249960379	249960452	tRNA	0	+
NC_067403	249961157	249961246	tRNA	0	+
NC_067403	249961728	249961801	tRNA	0	-
NC_067403	253526993	253527029	IRE_I	0	-
NC_067403	253952166	253952315	SNORA57	0	+
NC_067403	254099293	254099420	SNORD22	0	-
NC_067403	254099592	254099659	SNORD31	0	-
NC_067403	254100110	254100179	SNORD29	0	-
NC_067403	254100413	254100540	SNORD22	0	-
NC_067403	254100959	254101036	SNORD28	0	-
NC_067403	254101513	254101587	SNORD26	0	-
NC_067403	255452729	255452807	mir-192	0	-
NC_067403	255452891	255452973	mir-194	0	-
NC_067403	256009293	256009345	mascRNA-menRNA	0	+
NC_067403	256063535	256063592	mascRNA-menRNA	0	+
NC_067403	256639767	256639849	tRNA	0	+
NC_067403	258209865	258209938	tRNA	0	-
NC_067403	263844826	263844920	mir-210	0	+
NC_067403	264290825	264290898	tRNA	0	-
NC_067403	264299707	264299780	tRNA	0	+
NC_067404	1638855	1638958	U6	0	+
NC_067404	5298232	5298431	LSU_rRNA_eukarya	0	-
NC_067404	6391339	6391472	SNORA70	0	+
NC_067404	7586231	7586363	SNORA56	0	+
NC_067404	14702364	14702470	U6	0	-
NC_067404	14794247	14794385	SNORA42	0	-
NC_067404	14796134	14796275	SNORA42	0	-
NC_067404	15945942	15946046	U6	0	-
NC_067404	16929087	16929193	U6	0	-
NC_067404	18980432	18980501	tRNA	0	+
NC_067404	20028557	20028611	GABA3	0	+
NC_067404	21136920	21136979	mir-7386	0	-
NC_067404	21145922	21145982	mir-7386	0	-
NC_067404	21146059	21146118	mir-7386	0	-
NC_067404	21153008	21153069	mir-7386	0	-
NC_067404	21153306	21153366	mir-7386	0	-
NC_067404	21153775	21153836	mir-7386	0	-
NC_067404	21154385	21154446	mir-7386	0	-
NC_067404	21155947	21156007	mir-7386	0	-
NC_067404	21156102	21156162	mir-7386	0	-
NC_067404	21162559	21162620	mir-7386	0	-
NC_067404	21165780	21165839	mir-7386	0	-
NC_067404	21167155	21167214	mir-7386	0	-
NC_067404	21168383	21168442	mir-7386	0	-
NC_067404	21175173	21175230	mir-7386	0	-
NC_067404	21175305	21175367	mir-7386	0	-
NC_067404	21175472	21175531	mir-7386	0	-
NC_067404	21175802	21175861	mir-7386	0	-
NC_067404	21427159	21427265	U6	0	+
NC_067404	22313387	22313460	tRNA	0	+
NC_067404	22321305	22321378	tRNA	0	+
NC_067404	22324705	22324778	tRNA	0	+
NC_067404	22328059	22328132	tRNA	0	+
NC_067404	22331464	22331537	tRNA	0	+
NC_067404	22334813	22334886	tRNA	0	+
NC_067404	22340857	22340930	tRNA	0	+
NC_067404	25564540	25564648	U6	0	+
NC_067404	34802452	34802558	mir-223	0	-
NC_067404	40832502	40832605	U6	0	-
NC_067404	41395225	41395310	mir-15	0	+
NC_067404	41933244	41933320	mir-17	0	+
NC_067404	41933431	41933513	mir-17	0	+
NC_067404	41933708	41933788	mir-17	0	+
NC_067404	41933863	41933940	mir-19	0	+
NC_067404	41934024	41934108	mir-92	0	+
NC_067404	41934163	41934243	mir-363	0	+
NC_067404	43202581	43202654	tRNA	0	+
NC_067404	43275393	43275466	tRNA	0	-
NC_067404	49260254	49260375	SSU_rRNA_eukarya	0	-
NC_067404	53006206	53006304	U6	0	-
NC_067404	55589008	55589150	U2	0	+
NC_067404	56162952	56163252	Metazoa_SRP	0	-
NC_067404	59934185	59934244	mir-7398	0	+
NC_067404	59942040	59942101	mir-7398	0	+
NC_067404	59942606	59942667	mir-7398	0	+
NC_067404	59943241	59943302	mir-7398	0	+
NC_067404	59943827	59943888	mir-7398	0	+
NC_067404	59944656	59944715	mir-7398	0	+
NC_067404	59945292	59945351	mir-7398	0	+
NC_067404	59945947	59946008	mir-7398	0	+
NC_067404	59946533	59946594	mir-7398	0	+
NC_067404	59947818	59947879	mir-7398	0	+
NC_067404	59948170	59948231	mir-7398	0	+
NC_067404	59950619	59950678	mir-7398	0	+
NC_067404	59951443	59951502	mir-7398	0	+
NC_067404	59951771	59951830	mir-7398	0	+
NC_067404	59952066	59952125	mir-7398	0	+
NC_067404	59956508	59956567	mir-7398	0	+
NC_067404	59961833	59961892	mir-7398	0	+
NC_067404	59968645	59968705	mir-7398	0	+
NC_067404	59969119	59969179	mir-7398	0	+
NC_067404	59975004	59975063	mir-7398	0	+
NC_067404	65626533	65626602	tRNA	0	-
NC_067404	65642397	65642468	tRNA	0	+
NC_067404	71047980	71048090	U6	0	+
NC_067404	71981492	71981565	tRNA	0	-
NC_067404	78539521	78539592	tRNA	0	+
NC_067404	81122136	81122208	tRNA	0	+
NC_067404	84895415	84895487	tRNA	0	+
NC_067404	84895974	84896046	tRNA	0	-
NC_067404	85252779	85252892	K_chan_RES	0	-
NC_067404	85588417	85588498	let-7	0	-
NW_026261939	2505	2578	tRNA	0	-
NW_026262200	1131	1283	5_8S_rRNA	0	+
NW_026262200	1775	6528	LSU_rRNA_archaea	0	+
NW_026262200	1782	6544	LSU_rRNA_bacteria	0	+
NW_026262200	1856	6717	LSU_rRNA_eukarya	0	+
NW_026262250	4262	4335	tRNA	0	-
NW_026262250	4697	4769	tRNA	0	+

## Sheet: Apodemus_sylvaticus
NC_067472	144949	145078	SNORA44	0	-
NC_067472	390139	390271	SNORA19	0	+
NC_067472	615801	615908	U6	0	+
NC_067472	4991055	4991187	SNORA17	0	+
NC_067472	9142869	9142976	U6	0	+
NC_067472	13890571	13890675	U6	0	+
NC_067472	13934254	13934376	SNORA17	0	-
NC_067472	15320112	15320202	mir-146	0	-
NC_067472	15542434	15542541	U6	0	+
NC_067472	15874587	15874724	U4	0	+
NC_067472	16714661	16714762	U6	0	-
NC_067472	17507563	17507709	SNORA12	0	+
NC_067472	17792206	17792307	U6	0	+
NC_067472	18369165	18369297	SNORA17	0	-
NC_067472	18992291	18992423	SNORA17	0	+
NC_067472	19699602	19699701	U6	0	-
NC_067472	19933938	19934114	7SK	0	-
NC_067472	19975348	19975510	U4	0	-
NC_067472	20223994	20224113	5S_rRNA	0	-
NC_067472	20274412	20274519	U6	0	+
NC_067472	21477213	21477310	U6	0	-
NC_067472	22709362	22709469	U6	0	+
NC_067472	22811942	22812045	U6	0	+
NC_067472	23746400	23746530	SNORA42	0	-
NC_067472	23765094	23765202	U6	0	+
NC_067472	24724060	24724138	CPEB3_ribozyme	0	+
NC_067472	25504657	25504763	U6	0	+
NC_067472	25620005	25620112	U6	0	-
NC_067472	25975796	25975929	SNORA17	0	-
NC_067472	26169614	26169719	U6	0	+
NC_067472	26778061	26778193	SNORA17	0	-
NC_067472	27187355	27187432	mir-103	0	+
NC_067472	28386556	28386663	U6	0	-
NC_067472	28888798	28888905	U6	0	-
NC_067472	29027951	29028244	7SK	0	+
NC_067472	31000811	31000944	SNORA17	0	-
NC_067472	31343967	31344257	7SK	0	-
NC_067472	32892757	32892864	U6	0	+
NC_067472	33046446	33046521	mir-101	0	-
NC_067472	35481626	35481896	7SK	0	-
NC_067472	37749938	37750045	U6	0	+
NC_067472	38601248	38601389	LSU_rRNA_eukarya	0	+
NC_067472	39092520	39092629	U6	0	-
NC_067472	39641207	39641297	mir-204	0	-
NC_067472	40793770	40793901	SNORA17	0	+
NC_067472	42210717	42210824	U6	0	+
NC_067472	44226059	44226191	SNORA17	0	-
NC_067472	44770967	44771065	snoU13	0	-
NC_067472	45592863	45593264	PCA3_2	0	+
NC_067472	45636149	45636363	LSU_rRNA_archaea	0	+
NC_067472	45636156	45636363	LSU_rRNA_eukarya	0	+
NC_067472	47981439	47981565	U4	0	+
NC_067472	50042374	50042475	snoU13	0	+
NC_067472	51243804	51243877	tRNA	0	-
NC_067472	51244106	51244179	tRNA	0	-
NC_067472	51244424	51244510	tRNA	0	+
NC_067472	51245008	51245091	tRNA	0	+
NC_067472	51246483	51246556	tRNA	0	+
NC_067472	51247643	51247716	tRNA	0	-
NC_067472	51249546	51249619	tRNA	0	-
NC_067472	51253897	51253970	tRNA	0	-
NC_067472	51320443	51320566	SNORA17	0	+
NC_067472	53383288	53383324	IRE_I	0	-
NC_067472	54598070	54598218	SNORA57	0	+
NC_067472	54757920	54758046	SNORD22	0	-
NC_067472	54758216	54758287	SNORD31	0	-
NC_067472	54758437	54758506	SNORD30	0	-
NC_067472	54758669	54758734	SNORD29	0	-
NC_067472	54758882	54758956	SNORD28	0	-
NC_067472	54759489	54759563	SNORD26	0	-
NC_067472	54783664	54783894	Metazoa_SRP	0	+
NC_067472	54800798	54801097	7SK	0	+
NC_067472	54926578	54926720	SNORA48	0	+
NC_067472	56047961	56048089	SCARNA4	0	+
NC_067472	56206306	56206409	U6	0	-
NC_067472	56685228	56685307	mir-192	0	-
NC_067472	56685426	56685508	mir-194	0	-
NC_067472	57127895	57128016	NEAT1_1	0	+
NC_067472	57128192	57128297	NEAT1_2	0	+
NC_067472	57128504	57128658	NEAT1_3	0	+
NC_067472	57148221	57148277	mascRNA-menRNA	0	+
NC_067472	57173906	57173992	MALAT1	0	+
NC_067472	57177003	57177060	mascRNA-menRNA	0	+
NC_067472	57909477	57909559	tRNA	0	+
NC_067472	59356294	59356367	tRNA	0	-
NC_067472	59438340	59438440	U6	0	-
NC_067472	61695770	61695997	KCNQ1OT1_5	0	-
NC_067472	61715824	61716018	KCNQ1OT1_2	0	-
NC_067472	62541904	62541974	H19_2	0	-
NC_067472	62542902	62542973	H19_1	0	-
NC_067472	62695320	62695426	U6	0	-
NC_067472	63147083	63147190	U6	0	+
NC_067472	63755598	63755734	SNORA52	0	-
NC_067472	63817223	63817356	SNORA17	0	+
NC_067472	63982641	63982737	mir-210	0	+
NC_067472	64025943	64026035	U6	0	+
NC_067472	64318961	64319055	U6	0	+
NC_067472	65498566	65498642	mir-202	0	+
NC_067472	70410755	70410883	SNORA17	0	+
NC_067472	71563360	71563443	U4	0	+
NC_067472	74290486	74290618	SNORA17	0	-
NC_067472	75212514	75212590	ZNRD1-AS1_2	0	+
NC_067472	77073308	77073410	U6	0	-
NC_067472	77728568	77728722	U1	0	+
NC_067472	78263700	78263830	SNORA30	0	-
NC_067472	78326590	78326697	U6	0	+
NC_067472	79142374	79142481	U6	0	+
NC_067472	79210321	79210428	U6	0	+
NC_067472	80364865	80364972	U6	0	+
NC_067472	81362980	81363123	SNORA48	0	-
NC_067472	81715943	81716075	SNORA17	0	-
NC_067472	83396940	83397232	7SK	0	-
NC_067472	84577241	84577371	SNORA17	0	+
NC_067472	84821057	84821160	U6	0	+
NC_067472	84931964	84932046	tRNA	0	-
NC_067472	85016178	85016260	tRNA	0	+
NC_067472	86613979	86614114	SNORA17	0	+
NC_067472	89080326	89080454	SNORA17	0	+
NC_067472	89289965	89290072	U6	0	+
NC_067472	89342753	89342860	U6	0	+
NC_067472	89641996	89642083	SNORD14	0	+
NC_067472	91056160	91056486	7SK	0	-
NC_067472	91158100	91158230	SNORA17	0	+
NC_067472	91420269	91420376	U6	0	+
NC_067472	91892622	91892724	U6	0	-
NC_067472	92648361	92648427	U4	0	+
NC_067472	93983223	93983330	U6	0	-
NC_067472	94925073	94925242	SNORD97	0	+
NC_067472	97418679	97418786	U6	0	+
NC_067472	100271798	100271937	SNORA17	0	-
NC_067472	100615148	100615287	SNORA43	0	+
NC_067472	103036733	103036858	SNORA17	0	+
NC_067472	103861323	103861463	SNORA48	0	+
NC_067472	103875382	103875502	5S_rRNA	0	+
NC_067472	104473545	104473613	mir-139	0	-
NC_067472	104730900	104731196	7SK	0	-
NC_067472	106287904	106288030	SNORA41	0	+
NC_067472	106391696	106391791	mir-326	0	-
NC_067472	106458080	106458227	SNORD15	0	+
NC_067472	106461412	106461557	SNORD15	0	+
NC_067472	107122023	107122095	tRNA	0	-
NC_067472	107435072	107435233	U1	0	-
NC_067472	108365952	108366353	SSU_rRNA_eukarya	0	+
NC_067472	109002442	109002545	U6	0	+
NC_067472	109685251	109685339	mir-708	0	-
NC_067472	110484179	110484286	U6	0	+
NC_067472	111871546	111871697	U4	0	-
NC_067472	113289948	113290055	U6	0	-
NC_067472	113399654	113399756	SNORA70	0	+
NC_067472	114273239	114273341	U6	0	+
NC_067472	115145214	115145411	DLG2-AS1_2	0	+
NC_067472	115492731	115492848	SNORA17	0	+
NC_067472	116284567	116284665	LSU_rRNA_eukarya	0	+
NC_067472	118092186	118092323	SNORA17	0	-
NC_067472	118853506	118853639	SNORA17	0	+
NC_067472	123664691	123664847	SNORA38	0	-
NC_067472	123948800	123948907	U6	0	-
NC_067472	126718642	126718749	U6	0	+
NC_067472	126747608	126747715	U6	0	+
NC_067472	126780611	126780738	SCARNA15	0	-
NC_067472	128816256	128816334	mir-9	0	+
NC_067472	128816256	128816334	mir-9	0	-
NC_067472	128856851	128856924	tRNA	0	-
NC_067472	128971380	128971619	7SK	0	+
NC_067472	129439946	129440035	mir-7	0	-
NC_067472	134881732	134881900	7SK	0	-
NC_067472	137423243	137423397	U1	0	+
NC_067472	140583717	140583824	U6	0	+
NC_067472	142041807	142041914	U6	0	-
NC_067472	144468627	144468715	mir-204	0	-
NC_067472	146053248	146053320	mir-344	0	-
NC_067472	146054531	146054603	mir-344	0	-
NC_067472	146078582	146078654	mir-344	0	-
NC_067472	146095807	146095879	mir-344	0	-
NC_067472	146097193	146097265	mir-344	0	-
NC_067472	146117794	146117866	mir-344	0	-
NC_067472	146132414	146132486	mir-344	0	-
NC_067472	146171705	146171777	mir-344	0	-
NC_067472	146196412	146196484	mir-344	0	-
NC_067472	146199423	146199495	mir-344	0	-
NC_067472	146242919	146242991	mir-344	0	-
NC_067472	146266475	146266547	mir-344	0	-
NC_067472	146269551	146269623	mir-344	0	-
NC_067472	146297361	146297433	mir-344	0	-
NC_067472	146313663	146313735	mir-344	0	-
NC_067472	146315043	146315115	mir-344	0	-
NC_067472	146359288	146359360	mir-344	0	-
NC_067472	146362294	146362366	mir-344	0	-
NC_067472	146399717	146399789	mir-344	0	-
NC_067472	146419530	146419602	mir-344	0	-
NC_067472	146422696	146422768	mir-344	0	-
NC_067472	146462212	146462284	mir-344	0	-
NC_067472	146465189	146465261	mir-344	0	-
NC_067472	146502611	146502683	mir-344	0	-
NC_067472	146522430	146522502	mir-344	0	-
NC_067472	146525495	146525567	mir-344	0	-
NC_067472	146541785	146541857	mir-344	0	-
NC_067472	146558935	146559007	mir-344	0	-
NC_067472	146560324	146560396	mir-344	0	-
NC_067472	146581385	146581457	mir-344	0	-
NC_067472	146601115	146601187	mir-344	0	-
NC_067472	146604264	146604336	mir-344	0	-
NC_067472	146623653	146623725	mir-344	0	-
NC_067472	146626688	146626760	mir-344	0	-
NC_067472	146646595	146646667	mir-344	0	-
NC_067472	146649760	146649832	mir-344	0	-
NC_067472	146689955	146690027	mir-344	0	-
NC_067472	146692999	146693071	mir-344	0	-
NC_067472	146720275	146720347	mir-344	0	-
NC_067472	146740013	146740085	mir-344	0	-
NC_067472	146743167	146743239	mir-344	0	-
NC_067472	146763686	146763758	mir-344	0	-
NC_067472	146783360	146783432	mir-344	0	-
NC_067472	146786333	146786405	mir-344	0	-
NC_067472	146817521	146817593	mir-344	0	-
NC_067472	146825206	146825278	mir-344	0	-
NC_067472	146839879	146839951	mir-344	0	-
NC_067472	147129815	147129887	mir-344	0	+
NC_067472	147146132	147146204	mir-344	0	+
NC_067472	147149213	147149285	mir-344	0	+
NC_067472	147169093	147169165	mir-344	0	+
NC_067472	147206645	147206717	mir-344	0	+
NC_067472	147209605	147209677	mir-344	0	+
NC_067472	147232920	147232992	mir-344	0	+
NC_067472	147253829	147253901	mir-344	0	+
NC_067472	147255209	147255281	mir-344	0	+
NC_067472	147270802	147270874	mir-344	0	+
NC_067472	147298018	147298090	mir-344	0	+
NC_067472	147301005	147301077	mir-344	0	+
NC_067472	147326063	147326135	mir-344	0	+
NC_067472	147345400	147345472	mir-344	0	+
NC_067472	147434780	147434852	mir-344	0	+
NC_067472	147453046	147453118	mir-344	0	+
NC_067472	147456634	147456706	mir-344	0	+
NC_067472	147492690	147492762	mir-344	0	+
NC_067472	147531194	147531266	mir-344	0	+
NC_067472	147537832	147537904	mir-344	0	+
NC_067472	147617159	147617231	mir-344	0	+
NC_067472	147667983	147668055	mir-344	0	+
NC_067472	147684706	147684778	mir-344	0	+
NC_067472	147689159	147689230	mir-344	0	+
NC_067472	147720437	147720509	mir-344	0	+
NC_067472	147741542	147741614	mir-344	0	+
NC_067472	147745150	147745222	mir-344	0	+
NC_067472	147821272	147821344	mir-344	0	+
NC_067472	147824260	147824332	mir-344	0	+
NC_067472	147852791	147852863	mir-344	0	+
NC_067472	147857790	147857862	mir-344	0	+
NC_067472	147858068	147858140	mir-344	0	+
NC_067472	147858345	147858417	mir-344	0	+
NC_067472	147858622	147858694	mir-344	0	+
NC_067472	147858899	147858971	mir-344	0	+
NC_067472	147859176	147859248	mir-344	0	+
NC_067472	147859454	147859526	mir-344	0	+
NC_067472	147859732	147859804	mir-344	0	+
NC_067472	147890358	147890430	mir-344	0	+
NC_067472	147897568	147897640	mir-344	0	+
NC_067472	147952269	147952341	mir-344	0	+
NC_067472	147962120	147962224	U6	0	+
NC_067472	147999713	147999786	mir-344	0	+
NC_067472	148037079	148037150	mir-344	0	+
NC_067472	148087387	148087458	mir-344	0	+
NC_067472	148171682	148171751	mir-344	0	+
NC_067472	148186270	148186341	mir-344	0	+
NC_067472	148188262	148188331	mir-344	0	+
NC_067472	148190610	148190679	mir-344	0	+
NC_067472	148192165	148192236	mir-344	0	+
NC_067472	148226521	148226590	mir-344	0	+
NC_067472	148256227	148256298	mir-344	0	+
NC_067472	148257914	148257983	mir-344	0	+
NC_067472	148265546	148265617	mir-344	0	+
NC_067472	148267237	148267306	mir-344	0	+
NC_067472	148332503	148332574	mir-344	0	+
NC_067472	148334189	148334258	mir-344	0	+
NC_067472	148351705	148351776	mir-344	0	+
NC_067472	148353375	148353444	mir-344	0	+
NC_067472	148391859	148391930	mir-344	0	+
NC_067472	148393862	148393931	mir-344	0	+
NC_067472	148432071	148432142	mir-344	0	+
NC_067472	148454260	148454329	mir-344	0	+
NC_067472	148532319	148532388	mir-344	0	+
NC_067472	148551962	148552033	mir-344	0	+
NC_067472	148573268	148573339	mir-344	0	+
NC_067472	148581750	148581821	mir-344	0	+
NC_067472	148585350	148585421	mir-344	0	+
NC_067472	148592266	148592337	mir-344	0	+
NC_067472	148598847	148598918	mir-344	0	+
NC_067472	148617575	148617646	mir-344	0	+
NC_067472	148629116	148629187	mir-344	0	+
NC_067472	148635062	148635133	mir-344	0	+
NC_067472	148645338	148645409	mir-344	0	+
NC_067472	148646953	148647024	mir-344	0	+
NC_067472	148652055	148652126	mir-344	0	+
NC_067472	148658899	148658970	mir-344	0	+
NC_067472	148660540	148660611	mir-344	0	+
NC_067472	148684168	148684239	mir-344	0	+
NC_067472	148686085	148686156	mir-344	0	+
NC_067472	148695856	148695927	mir-344	0	+
NC_067472	148704574	148704645	mir-344	0	+
NC_067472	148707647	148707718	mir-344	0	+
NC_067472	149146895	149146966	mir-344	0	+
NC_067472	150591076	150591148	tRNA	0	-
NC_067472	152168296	152168368	SNORD107	0	+
NC_067472	152170189	152170256	SNORD64	0	+
NC_067472	152211990	152212084	SNORD116	0	+
NC_067472	152214950	152215044	SNORD116	0	+
NC_067472	152217512	152217606	SNORD116	0	+
NC_067472	152221773	152221867	SNORD116	0	+
NC_067472	152224421	152224515	SNORD116	0	+
NC_067472	152227067	152227161	SNORD116	0	+
NC_067472	152229709	152229803	SNORD116	0	+
NC_067472	152232354	152232448	SNORD116	0	+
NC_067472	152235001	152235095	SNORD116	0	+
NC_067472	152237648	152237742	SNORD116	0	+
NC_067472	152240293	152240387	SNORD116	0	+
NC_067472	152242940	152243034	SNORD116	0	+
NC_067472	152245587	152245681	SNORD116	0	+
NC_067472	152248233	152248327	SNORD116	0	+
NC_067472	152250879	152250973	SNORD116	0	+
NC_067472	152253523	152253617	SNORD116	0	+
NC_067472	152256167	152256261	SNORD116	0	+
NC_067472	152258810	152258904	SNORD116	0	+
NC_067472	152261460	152261554	SNORD116	0	+
NC_067472	152264105	152264199	SNORD116	0	+
NC_067472	152266752	152266846	SNORD116	0	+
NC_067472	152269399	152269493	SNORD116	0	+
NC_067472	152272044	152272138	SNORD116	0	+
NC_067472	152274687	152274781	SNORD116	0	+
NC_067472	152277333	152277427	SNORD116	0	+
NC_067472	152279978	152280072	SNORD116	0	+
NC_067472	152282624	152282718	SNORD116	0	+
NC_067472	152285269	152285363	SNORD116	0	+
NC_067472	152287915	152288009	SNORD116	0	+
NC_067472	152290562	152290656	SNORD116	0	+
NC_067472	152293209	152293303	SNORD116	0	+
NC_067472	152295855	152295949	SNORD116	0	+
NC_067472	152298498	152298592	SNORD116	0	+
NC_067472	152301146	152301240	SNORD116	0	+
NC_067472	152303792	152303886	SNORD116	0	+
NC_067472	152306438	152306532	SNORD116	0	+
NC_067472	152309085	152309179	SNORD116	0	+
NC_067472	152311732	152311826	SNORD116	0	+
NC_067472	152314377	152314471	SNORD116	0	+
NC_067472	152317021	152317115	SNORD116	0	+
NC_067472	152319665	152319759	SNORD116	0	+
NC_067472	152322316	152322410	SNORD116	0	+
NC_067472	152324961	152325055	SNORD116	0	+
NC_067472	152327607	152327701	SNORD116	0	+
NC_067472	152330253	152330347	SNORD116	0	+
NC_067472	152332899	152332993	SNORD116	0	+
NC_067472	152335544	152335638	SNORD116	0	+
NC_067472	152338189	152338283	SNORD116	0	+
NC_067472	152340836	152340930	SNORD116	0	+
NC_067472	152343480	152343574	SNORD116	0	+
NC_067472	152346124	152346218	SNORD116	0	+
NC_067472	152348770	152348864	SNORD116	0	+
NC_067472	152351416	152351510	SNORD116	0	+
NC_067472	152354064	152354158	SNORD116	0	+
NC_067472	152356707	152356801	SNORD116	0	+
NC_067472	152359351	152359445	SNORD116	0	+
NC_067472	152362798	152362892	SNORD116	0	+
NC_067472	152365443	152365537	SNORD116	0	+
NC_067472	152368088	152368182	SNORD116	0	+
NC_067472	152370734	152370828	SNORD116	0	+
NC_067472	152373381	152373475	SNORD116	0	+
NC_067472	152376026	152376120	SNORD116	0	+
NC_067472	152378674	152378768	SNORD116	0	+
NC_067472	152381317	152381411	SNORD116	0	+
NC_067472	152383962	152384056	SNORD116	0	+
NC_067472	152386606	152386700	SNORD116	0	+
NC_067472	152389252	152389345	SNORD116	0	+
NC_067472	152391892	152391986	SNORD116	0	+
NC_067472	152394535	152394629	SNORD116	0	+
NC_067472	152397179	152397273	SNORD116	0	+
NC_067472	152399827	152399921	SNORD116	0	+
NC_067472	152402471	152402565	SNORD116	0	+
NC_067472	152405117	152405211	SNORD116	0	+
NC_067472	152407761	152407855	SNORD116	0	+
NC_067472	152410407	152410501	SNORD116	0	+
NC_067472	152413052	152413146	SNORD116	0	+
NC_067472	152415698	152415792	SNORD116	0	+
NC_067472	152418342	152418436	SNORD116	0	+
NC_067472	152420988	152421082	SNORD116	0	+
NC_067472	152423632	152423726	SNORD116	0	+
NC_067472	152426274	152426368	SNORD116	0	+
NC_067472	152428918	152429012	SNORD116	0	+
NC_067472	152431564	152431658	SNORD116	0	+
NC_067472	152434210	152434304	SNORD116	0	+
NC_067472	152436850	152436944	SNORD116	0	+
NC_067472	152439494	152439588	SNORD116	0	+
NC_067472	152442135	152442229	SNORD116	0	+
NC_067472	152444776	152444870	SNORD116	0	+
NC_067472	152447421	152447515	SNORD116	0	+
NC_067472	152450065	152450159	SNORD116	0	+
NC_067472	152452703	152452797	SNORD116	0	+
NC_067472	152455350	152455444	SNORD116	0	+
NC_067472	152457997	152458091	SNORD116	0	+
NC_067472	152460620	152460714	SNORD116	0	+
NC_067472	152463263	152463357	SNORD116	0	+
NC_067472	152465457	152465551	SNORD116	0	+
NC_067472	152468102	152468196	SNORD116	0	+
NC_067472	152470747	152470841	SNORD116	0	+
NC_067472	152473390	152473484	SNORD116	0	+
NC_067472	152476035	152476129	SNORD116	0	+
NC_067472	152478681	152478775	SNORD116	0	+
NC_067472	152481322	152481416	SNORD116	0	+
NC_067472	152483965	152484059	SNORD116	0	+
NC_067472	152486609	152486703	SNORD116	0	+
NC_067472	152489255	152489349	SNORD116	0	+
NC_067472	152491897	152491990	SNORD116	0	+
NC_067472	152494538	152494631	SNORD116	0	+
NC_067472	152497181	152497274	SNORD116	0	+
NC_067472	152499824	152499918	SNORD116	0	+
NC_067472	152502467	152502561	SNORD116	0	+
NC_067472	152505113	152505207	SNORD116	0	+
NC_067472	152507758	152507851	SNORD116	0	+
NC_067472	152510401	152510494	SNORD116	0	+
NC_067472	152513044	152513137	SNORD116	0	+
NC_067472	152515687	152515781	SNORD116	0	+
NC_067472	152518331	152518424	SNORD116	0	+
NC_067472	152520973	152521066	SNORD116	0	+
NC_067472	152523617	152523710	SNORD116	0	+
NC_067472	152526262	152526355	SNORD116	0	+
NC_067472	152528908	152529001	SNORD116	0	+
NC_067472	152531553	152531646	SNORD116	0	+
NC_067472	152534199	152534292	SNORD116	0	+
NC_067472	152536843	152536936	SNORD116	0	+
NC_067472	152539485	152539578	SNORD116	0	+
NC_067472	152542127	152542220	SNORD116	0	+
NC_067472	152544771	152544864	SNORD116	0	+
NC_067472	152547416	152547509	SNORD116	0	+
NC_067472	152550062	152550155	SNORD116	0	+
NC_067472	152552707	152552800	SNORD116	0	+
NC_067472	152555354	152555447	SNORD116	0	+
NC_067472	152557998	152558092	SNORD116	0	+
NC_067472	152560640	152560734	SNORD116	0	+
NC_067472	152563285	152563379	SNORD116	0	+
NC_067472	152565929	152566023	SNORD116	0	+
NC_067472	152568575	152568669	SNORD116	0	+
NC_067472	152571214	152571308	SNORD116	0	+
NC_067472	152573858	152573952	SNORD116	0	+
NC_067472	152576502	152576596	SNORD116	0	+
NC_067472	152579148	152579242	SNORD116	0	+
NC_067472	152581791	152581885	SNORD116	0	+
NC_067472	152584435	152584529	SNORD116	0	+
NC_067472	152587078	152587172	SNORD116	0	+
NC_067472	152589723	152589817	SNORD116	0	+
NC_067472	152592568	152592661	SNORD116	0	+
NC_067472	152595211	152595304	SNORD116	0	+
NC_067472	152597855	152597949	SNORD116	0	+
NC_067472	152600499	152600593	SNORD116	0	+
NC_067472	152603146	152603240	SNORD116	0	+
NC_067472	152605786	152605880	SNORD116	0	+
NC_067472	152608432	152608526	SNORD116	0	+
NC_067472	152611080	152611174	SNORD116	0	+
NC_067472	152613725	152613819	SNORD116	0	+
NC_067472	152616371	152616465	SNORD116	0	+
NC_067472	152619015	152619109	SNORD116	0	+
NC_067472	152621661	152621755	SNORD116	0	+
NC_067472	152624308	152624402	SNORD116	0	+
NC_067472	152626946	152627036	SNORD116	0	+
NC_067472	152629589	152629683	SNORD116	0	+
NC_067472	152632233	152632327	SNORD116	0	+
NC_067472	152634879	152634973	SNORD116	0	+
NC_067472	152637522	152637615	SNORD116	0	+
NC_067472	152640164	152640257	SNORD116	0	+
NC_067472	152642159	152642252	SNORD116	0	+
NC_067472	152644803	152644896	SNORD116	0	+
NC_067472	152647446	152647539	SNORD116	0	+
NC_067472	152650091	152650185	SNORD116	0	+
NC_067472	152652738	152652832	SNORD116	0	+
NC_067472	152655386	152655479	SNORD116	0	+
NC_067472	152664650	152664743	SNORD116	0	+
NC_067472	152667294	152667388	SNORD116	0	+
NC_067472	152669939	152670033	SNORD116	0	+
NC_067472	152672584	152672678	SNORD116	0	+
NC_067472	152673593	152673687	SNORD116	0	+
NC_067472	152676235	152676329	SNORD116	0	+
NC_067472	152678880	152678974	SNORD116	0	+
NC_067472	152681522	152681616	SNORD116	0	+
NC_067472	152684168	152684262	SNORD116	0	+
NC_067472	152686810	152686904	SNORD116	0	+
NC_067472	152689456	152689550	SNORD116	0	+
NC_067472	152692101	152692195	SNORD116	0	+
NC_067472	152694748	152694841	SNORD116	0	+
NC_067472	152697388	152697481	SNORD116	0	+
NC_067472	152700033	152700127	SNORD116	0	+
NC_067472	152702679	152702772	SNORD116	0	+
NC_067472	152705322	152705416	SNORD116	0	+
NC_067472	152708732	152708825	SNORD116	0	+
NC_067472	152711303	152711396	SNORD116	0	+
NC_067472	152713873	152713966	SNORD116	0	+
NC_067472	152716441	152716534	SNORD116	0	+
NC_067472	152719000	152719093	SNORD116	0	+
NC_067472	152721579	152721672	SNORD116	0	+
NC_067472	152723689	152723782	SNORD116	0	+
NC_067472	152726232	152726325	SNORD116	0	+
NC_067472	152728830	152728923	SNORD116	0	+
NC_067472	152731415	152731508	SNORD116	0	+
NC_067472	152733960	152734050	SNORD116	0	+
NC_067472	152736506	152736599	SNORD116	0	+
NC_067472	152739058	152739151	SNORD116	0	+
NC_067472	152741610	152741703	SNORD116	0	+
NC_067472	152744224	152744317	SNORD116	0	+
NC_067472	152746861	152746954	SNORD116	0	+
NC_067472	152749484	152749577	SNORD116	0	+
NC_067472	152752084	152752177	SNORD116	0	+
NC_067472	152754734	152754827	SNORD116	0	+
NC_067472	152757342	152757435	SNORD116	0	+
NC_067472	152759934	152760027	SNORD116	0	+
NC_067472	152762521	152762614	SNORD116	0	+
NC_067472	152765140	152765233	SNORD116	0	+
NC_067472	152767744	152767837	SNORD116	0	+
NC_067472	152770298	152770391	SNORD116	0	+
NC_067472	152772850	152772943	SNORD116	0	+
NC_067472	152775399	152775492	SNORD116	0	+
NC_067472	152777964	152778057	SNORD116	0	+
NC_067472	152780516	152780609	SNORD116	0	+
NC_067472	152783083	152783176	SNORD116	0	+
NC_067472	152785641	152785734	SNORD116	0	+
NC_067472	152786700	152786793	SNORD116	0	+
NC_067472	152791777	152791870	SNORD116	0	+
NC_067472	152794347	152794440	SNORD116	0	+
NC_067472	152803411	152803504	SNORD116	0	+
NC_067472	152810306	152810399	SNORD116	0	+
NC_067472	152897745	152897824	SNORD115	0	+
NC_067472	152899584	152899662	SNORD115	0	+
NC_067472	152901419	152901498	SNORD115	0	+
NC_067472	152903255	152903334	SNORD115	0	+
NC_067472	152905094	152905173	SNORD115	0	+
NC_067472	152906932	152907011	SNORD115	0	+
NC_067472	152908770	152908849	SNORD115	0	+
NC_067472	152910605	152910684	SNORD115	0	+
NC_067472	152912441	152912520	SNORD115	0	+
NC_067472	152914282	152914361	SNORD115	0	+
NC_067472	152916117	152916196	SNORD115	0	+
NC_067472	152917949	152918028	SNORD115	0	+
NC_067472	152919787	152919866	SNORD115	0	+
NC_067472	152921621	152921700	SNORD115	0	+
NC_067472	152923382	152923461	SNORD115	0	+
NC_067472	152925219	152925298	SNORD115	0	+
NC_067472	152927057	152927136	SNORD115	0	+
NC_067472	152928894	152928973	SNORD115	0	+
NC_067472	152930731	152930810	SNORD115	0	+
NC_067472	152932568	152932647	SNORD115	0	+
NC_067472	152934407	152934486	SNORD115	0	+
NC_067472	152936242	152936321	SNORD115	0	+
NC_067472	152938079	152938158	SNORD115	0	+
NC_067472	152939914	152939993	SNORD115	0	+
NC_067472	152941752	152941831	SNORD115	0	+
NC_067472	152943586	152943665	SNORD115	0	+
NC_067472	152945422	152945501	SNORD115	0	+
NC_067472	152947258	152947337	SNORD115	0	+
NC_067472	152949095	152949174	SNORD115	0	+
NC_067472	152950934	152951013	SNORD115	0	+
NC_067472	152952772	152952851	SNORD115	0	+
NC_067472	152954610	152954689	SNORD115	0	+
NC_067472	152956448	152956527	SNORD115	0	+
NC_067472	152958286	152958365	SNORD115	0	+
NC_067472	152960120	152960199	SNORD115	0	+
NC_067472	152961963	152962042	SNORD115	0	+
NC_067472	152963794	152963873	SNORD115	0	+
NC_067472	152965630	152965709	SNORD115	0	+
NC_067472	152967449	152967528	SNORD115	0	+
NC_067472	152969287	152969366	SNORD115	0	+
NC_067472	152971126	152971205	SNORD115	0	+
NC_067472	152972963	152973042	SNORD115	0	+
NC_067472	152974799	152974878	SNORD115	0	+
NC_067472	152976636	152976715	SNORD115	0	+
NC_067472	152978474	152978553	SNORD115	0	+
NC_067472	152980313	152980392	SNORD115	0	+
NC_067472	152982153	152982232	SNORD115	0	+
NC_067472	152983991	152984070	SNORD115	0	+
NC_067472	152985828	152985907	SNORD115	0	+
NC_067472	152987667	152987745	SNORD115	0	+
NC_067472	152989501	152989580	SNORD115	0	+
NC_067472	152991336	152991415	SNORD115	0	+
NC_067472	152993174	152993253	SNORD115	0	+
NC_067472	152995008	152995087	SNORD115	0	+
NC_067472	152996844	152996923	SNORD115	0	+
NC_067472	152998682	152998761	SNORD115	0	+
NC_067472	153000520	153000599	SNORD115	0	+
NC_067472	153002351	153002430	SNORD115	0	+
NC_067472	153004187	153004266	SNORD115	0	+
NC_067472	153006020	153006098	SNORD115	0	+
NC_067472	153007839	153007918	SNORD115	0	+
NC_067472	153009678	153009757	SNORD115	0	+
NC_067472	153011509	153011588	SNORD115	0	+
NC_067472	153013345	153013423	SNORD115	0	+
NC_067472	153015165	153015244	SNORD115	0	+
NC_067472	153017004	153017083	SNORD115	0	+
NC_067472	153018842	153018921	SNORD115	0	+
NC_067472	153020680	153020759	SNORD115	0	+
NC_067472	153022517	153022596	SNORD115	0	+
NC_067472	153024356	153024435	SNORD115	0	+
NC_067472	153026190	153026269	SNORD115	0	+
NC_067472	153028027	153028106	SNORD115	0	+
NC_067472	153029861	153029940	SNORD115	0	+
NC_067472	153031698	153031777	SNORD115	0	+
NC_067472	153033531	153033610	SNORD115	0	+
NC_067472	153035367	153035446	SNORD115	0	+
NC_067472	153037206	153037285	SNORD115	0	+
NC_067472	153039018	153039097	SNORD115	0	+
NC_067472	153040856	153040935	SNORD115	0	+
NC_067472	153042695	153042774	SNORD115	0	+
NC_067472	153044532	153044611	SNORD115	0	+
NC_067472	153046345	153046424	SNORD115	0	+
NC_067472	153048184	153048263	SNORD115	0	+
NC_067472	153050023	153050102	SNORD115	0	+
NC_067472	153051861	153051940	SNORD115	0	+
NC_067472	153053696	153053775	SNORD115	0	+
NC_067472	153055533	153055612	SNORD115	0	+
NC_067472	153057370	153057449	SNORD115	0	+
NC_067472	153059183	153059262	SNORD115	0	+
NC_067472	153061022	153061101	SNORD115	0	+
NC_067472	153062861	153062940	SNORD115	0	+
NC_067472	153064699	153064778	SNORD115	0	+
NC_067472	153066534	153066613	SNORD115	0	+
NC_067472	153068370	153068449	SNORD115	0	+
NC_067472	153070208	153070287	SNORD115	0	+
NC_067472	153072043	153072122	SNORD115	0	+
NC_067472	153073879	153073958	SNORD115	0	+
NC_067472	153075717	153075796	SNORD115	0	+
NC_067472	153077556	153077635	SNORD115	0	+
NC_067472	153079391	153079470	SNORD115	0	+
NC_067472	153081230	153081309	SNORD115	0	+
NC_067472	153083065	153083144	SNORD115	0	+
NC_067472	153084904	153084983	SNORD115	0	+
NC_067472	153086739	153086818	SNORD115	0	+
NC_067472	153088578	153088657	SNORD115	0	+
NC_067472	153090413	153090492	SNORD115	0	+
NC_067472	153092252	153092331	SNORD115	0	+
NC_067472	153094087	153094166	SNORD115	0	+
NC_067472	153095926	153096005	SNORD115	0	+
NC_067472	153097761	153097840	SNORD115	0	+
NC_067472	153099600	153099679	SNORD115	0	+
NC_067472	153101435	153101514	SNORD115	0	+
NC_067472	153103274	153103353	SNORD115	0	+
NC_067472	153105109	153105188	SNORD115	0	+
NC_067472	153106948	153107027	SNORD115	0	+
NC_067472	153108783	153108862	SNORD115	0	+
NC_067472	153110622	153110701	SNORD115	0	+
NC_067472	153112457	153112536	SNORD115	0	+
NC_067472	153114296	153114375	SNORD115	0	+
NC_067472	153116131	153116210	SNORD115	0	+
NC_067472	153117968	153118047	SNORD115	0	+
NC_067472	153119802	153119881	SNORD115	0	+
NC_067472	153121637	153121716	SNORD115	0	+
NC_067472	153123474	153123553	SNORD115	0	+
NC_067472	153125309	153125388	SNORD115	0	+
NC_067472	153127148	153127227	SNORD115	0	+
NC_067472	153128983	153129062	SNORD115	0	+
NC_067472	153130822	153130901	SNORD115	0	+
NC_067472	153132657	153132736	SNORD115	0	+
NC_067472	153134496	153134575	SNORD115	0	+
NC_067472	153136331	153136410	SNORD115	0	+
NC_067472	153138170	153138249	SNORD115	0	+
NC_067472	153140005	153140084	SNORD115	0	+
NC_067472	153141844	153141923	SNORD115	0	+
NC_067472	153143679	153143758	SNORD115	0	+
NC_067472	153145518	153145597	SNORD115	0	+
NC_067472	153147353	153147432	SNORD115	0	+
NC_067472	153149191	153149270	SNORD115	0	+
NC_067472	153151025	153151104	SNORD115	0	+
NC_067472	153152860	153152939	SNORD115	0	+
NC_067472	153154697	153154776	SNORD115	0	+
NC_067472	153156532	153156611	SNORD115	0	+
NC_067472	153158370	153158449	SNORD115	0	+
NC_067472	153160203	153160282	SNORD115	0	+
NC_067472	153162038	153162117	SNORD115	0	+
NC_067472	153163873	153163952	SNORD115	0	+
NC_067472	153165710	153165789	SNORD115	0	+
NC_067472	153167544	153167623	SNORD115	0	+
NC_067472	153169380	153169459	SNORD115	0	+
NC_067472	153171217	153171296	SNORD115	0	+
NC_067472	153173052	153173131	SNORD115	0	+
NC_067472	153174891	153174970	SNORD115	0	+
NC_067472	153176730	153176809	SNORD115	0	+
NC_067472	153178568	153178647	SNORD115	0	+
NC_067472	153180403	153180482	SNORD115	0	+
NC_067472	153182242	153182321	SNORD115	0	+
NC_067472	153184077	153184156	SNORD115	0	+
NC_067472	153185914	153185993	SNORD115	0	+
NC_067472	153187748	153187827	SNORD115	0	+
NC_067472	153189584	153189663	SNORD115	0	+
NC_067472	153191419	153191498	SNORD115	0	+
NC_067472	153193258	153193337	SNORD115	0	+
NC_067472	153195093	153195172	SNORD115	0	+
NC_067472	153196930	153197009	SNORD115	0	+
NC_067472	153198764	153198843	SNORD115	0	+
NC_067472	153200599	153200678	SNORD115	0	+
NC_067472	153202436	153202515	SNORD115	0	+
NC_067472	153204271	153204350	SNORD115	0	+
NC_067472	153206110	153206189	SNORD115	0	+
NC_067472	153207945	153208024	SNORD115	0	+
NC_067472	153209784	153209863	SNORD115	0	+
NC_067472	153211619	153211698	SNORD115	0	+
NC_067472	153213456	153213535	SNORD115	0	+
NC_067472	153215291	153215370	SNORD115	0	+
NC_067472	153217130	153217209	SNORD115	0	+
NC_067472	153218965	153219044	SNORD115	0	+
NC_067472	153220802	153220881	SNORD115	0	+
NC_067472	153222637	153222716	SNORD115	0	+
NC_067472	153224476	153224555	SNORD115	0	+
NC_067472	153226311	153226390	SNORD115	0	+
NC_067472	153228150	153228229	SNORD115	0	+
NC_067472	153229985	153230064	SNORD115	0	+
NC_067472	153231823	153231902	SNORD115	0	+
NC_067472	153233656	153233735	SNORD115	0	+
NC_067472	153235491	153235570	SNORD115	0	+
NC_067472	153237326	153237405	SNORD115	0	+
NC_067472	153239165	153239244	SNORD115	0	+
NC_067472	153241000	153241079	SNORD115	0	+
NC_067472	153242838	153242917	SNORD115	0	+
NC_067472	153244672	153244751	SNORD115	0	+
NC_067472	153246507	153246586	SNORD115	0	+
NC_067472	153248342	153248421	SNORD115	0	+
NC_067472	153250179	153250258	SNORD115	0	+
NC_067472	153252014	153252093	SNORD115	0	+
NC_067472	153253850	153253929	SNORD115	0	+
NC_067472	153255686	153255765	SNORD115	0	+
NC_067472	153257523	153257602	SNORD115	0	+
NC_067472	153259361	153259440	SNORD115	0	+
NC_067472	153261195	153261274	SNORD115	0	+
NC_067472	153263033	153263112	SNORD115	0	+
NC_067472	153264871	153264950	SNORD115	0	+
NC_067472	153266705	153266784	SNORD115	0	+
NC_067472	153268542	153268621	SNORD115	0	+
NC_067472	153270378	153270457	SNORD115	0	+
NC_067472	153272212	153272291	SNORD115	0	+
NC_067472	153274048	153274127	SNORD115	0	+
NC_067472	153275884	153275963	SNORD115	0	+
NC_067472	153277721	153277800	SNORD115	0	+
NC_067472	153279556	153279635	SNORD115	0	+
NC_067472	153281392	153281471	SNORD115	0	+
NC_067472	153283231	153283310	SNORD115	0	+
NC_067472	153285069	153285148	SNORD115	0	+
NC_067472	153286905	153286984	SNORD115	0	+
NC_067472	153288743	153288822	SNORD115	0	+
NC_067472	153290579	153290658	SNORD115	0	+
NC_067472	153292416	153292495	SNORD115	0	+
NC_067472	153294250	153294329	SNORD115	0	+
NC_067472	153296088	153296167	SNORD115	0	+
NC_067472	153297923	153298002	SNORD115	0	+
NC_067472	153299761	153299840	SNORD115	0	+
NC_067472	153301596	153301675	SNORD115	0	+
NC_067472	153303434	153303513	SNORD115	0	+
NC_067472	153305273	153305352	SNORD115	0	+
NC_067472	153307108	153307187	SNORD115	0	+
NC_067472	153308944	153309023	SNORD115	0	+
NC_067472	153310783	153310862	SNORD115	0	+
NC_067472	153312616	153312695	SNORD115	0	+
NC_067472	153314451	153314530	SNORD115	0	+
NC_067472	153316287	153316366	SNORD115	0	+
NC_067472	153318125	153318204	SNORD115	0	+
NC_067472	153319960	153320039	SNORD115	0	+
NC_067472	153321798	153321877	SNORD115	0	+
NC_067472	153323633	153323712	SNORD115	0	+
NC_067472	153325470	153325549	SNORD115	0	+
NC_067472	153327305	153327384	SNORD115	0	+
NC_067472	153329143	153329222	SNORD115	0	+
NC_067472	153330978	153331057	SNORD115	0	+
NC_067472	153332816	153332895	SNORD115	0	+
NC_067472	153334651	153334730	SNORD115	0	+
NC_067472	153336490	153336569	SNORD115	0	+
NC_067472	153338324	153338403	SNORD115	0	+
NC_067472	153340163	153340236	SNORD115	0	+
NC_067472	153341992	153342071	SNORD115	0	+
NC_067472	153343830	153343909	SNORD115	0	+
NC_067472	153345665	153345744	SNORD115	0	+
NC_067472	153347500	153347579	SNORD115	0	+
NC_067472	153349338	153349417	SNORD115	0	+
NC_067472	153351172	153351251	SNORD115	0	+
NC_067472	153353010	153353089	SNORD115	0	+
NC_067472	153354846	153354925	SNORD115	0	+
NC_067472	153356681	153356760	SNORD115	0	+
NC_067472	153358519	153358598	SNORD115	0	+
NC_067472	153360357	153360436	SNORD115	0	+
NC_067472	153362196	153362275	SNORD115	0	+
NC_067472	153364097	153364176	SNORD115	0	+
NC_067472	153365934	153366012	SNORD115	0	+
NC_067472	153367772	153367851	SNORD115	0	+
NC_067472	153369602	153369681	SNORD115	0	+
NC_067472	153371439	153371518	SNORD115	0	+
NC_067472	153373278	153373357	SNORD115	0	+
NC_067472	153375116	153375195	SNORD115	0	+
NC_067472	153376952	153377031	SNORD115	0	+
NC_067472	153378791	153378870	SNORD115	0	+
NC_067472	153380630	153380709	SNORD115	0	+
NC_067472	153382469	153382548	SNORD115	0	+
NC_067472	153384306	153384385	SNORD115	0	+
NC_067472	153387137	153387216	SNORD115	0	+
NC_067472	153388944	153389023	SNORD115	0	+
NC_067472	153390780	153390859	SNORD115	0	+
NC_067472	153392553	153392632	SNORD115	0	+
NC_067472	153394378	153394457	SNORD115	0	+
NC_067472	153396214	153396293	SNORD115	0	+
NC_067472	153398051	153398130	SNORD115	0	+
NC_067472	153399887	153399966	SNORD115	0	+
NC_067472	153401725	153401804	SNORD115	0	+
NC_067472	153404189	153404268	SNORD115	0	+
NC_067472	153406027	153406106	SNORD115	0	+
NC_067472	153414453	153414532	SNORD115	0	+
NC_067472	153416291	153416370	SNORD115	0	+
NC_067472	153418128	153418207	SNORD115	0	+
NC_067472	153419963	153420042	SNORD115	0	+
NC_067472	153421796	153421875	SNORD115	0	+
NC_067472	153423833	153423911	SNORD115	0	+
NC_067472	153427668	153427745	SNORD115	0	+
NC_067472	154288376	154288496	5S_rRNA	0	-
NC_067472	154361961	154362033	tRNA	0	-
NC_067472	154645383	154645515	SNORA17	0	+
NC_067472	154799006	154799140	SNORA17	0	-
NC_067472	155443044	155443098	GABA3	0	+
NC_067472	157440418	157440525	U6	0	-
NC_067472	157716639	157716742	U6	0	+
NC_067472	161210322	161210357	IRE_I	0	-
NC_067472	162481541	162481648	U6	0	-
NC_067472	164303702	164303833	U4	0	+
NC_067472	164884038	164884149	U6	0	+
NC_067472	167378938	167379048	U6	0	-
NC_067472	168435228	168435342	K_chan_RES	0	-
NC_067472	169433865	169433900	IRE_I	0	+
NC_067472	169478389	169478503	K_chan_RES	0	-
NC_067472	169630313	169630418	U6	0	+
NC_067472	169759382	169759465	SNORD33	0	+
NC_067472	169759895	169759980	SNORD33	0	+
NC_067472	169765033	169765114	mir-150	0	-
NC_067472	170279099	170279213	K_chan_RES	0	-
NC_067472	170620088	170620181	SNORD88	0	-
NC_067472	170620400	170620490	SNORD88	0	-
NC_067472	170620687	170620777	SNORD88	0	-
NC_067472	170622611	170622702	SNORD88	0	-
NC_067472	170810926	170811068	SNORA42	0	-
NC_067472	174261842	174261949	U6	0	+
NC_067472	175771900	175772017	5S_rRNA	0	+
NC_067472	175884758	175884865	U6	0	+
NC_067472	176952119	176952393	7SK	0	+
NC_067472	178507119	178507193	tRNA	0	+
NC_067472	178529150	178529279	SNORA17	0	-
NC_067472	178808328	178808461	SNORA17	0	+
NC_067472	179803834	179803941	U6	0	+
NC_067472	179897343	179897450	U6	0	+
NC_067472	180019491	180019598	U6	0	+
NC_067472	180150428	180150535	U6	0	+
NC_067472	180240269	180240331	GP_knot1	0	+
NC_067472	180279179	180279241	GP_knot1	0	+
NC_067472	180330916	180331023	U6	0	+
NC_067472	180413517	180413579	GP_knot1	0	+
NC_067472	180494907	180494969	GP_knot1	0	+
NC_067472	180815157	180815264	U6	0	+
NC_067472	180898140	180898202	GP_knot1	0	+
NC_067472	181027943	181028005	GP_knot1	0	+
NC_067472	181070022	181070084	GP_knot1	0	+
NC_067472	181198925	181198987	GP_knot1	0	+
NC_067472	182440222	182440412	U2	0	+
NC_067472	182470081	182470188	U6	0	-
NC_067472	182487349	182487676	7SK	0	-
NC_067472	183593258	183593384	SNORA28	0	+
NC_067472	184363482	184363577	tRNA	0	-
NC_067472	184384261	184384386	SNORA40	0	-
NC_067472	184741360	184741463	U6	0	-
NC_067472	185614768	185614842	U1A_PIE	0	+
NC_067472	191418515	191418617	U6	0	-
NC_067472	191688030	191688282	7SK	0	-
NC_067472	192531315	192531385	mir-290	0	-
NC_067472	192531594	192531660	mir-290	0	-
NC_067472	197478686	197478793	U6	0	-
NC_067472	198934325	198934432	U6	0	+
NC_067472	199858900	199858998	U6	0	+
NC_067472	200366400	200366507	U6	0	-
NC_067472	201226397	201226504	U6	0	-
NC_067472	202005086	202005172	tRNA-Sec	0	-
NC_067472	202064183	202064346	U1	0	-
NC_067472	202123805	202123899	mir-330	0	-
NC_067472	203049314	203049421	U6	0	+
NC_067472	203473655	203473762	U6	0	+
NC_067472	204212757	204212864	U6	0	+
NC_067472	204227548	204227655	U6	0	+
NC_067472	205104582	205104689	U6	0	+
NC_067472	206849269	206849376	U6	0	+
NC_067472	207703524	207703634	SNORD23	0	+
NC_067472	208867541	208867635	MIMT1_1	0	+
NC_067472	211388499	211388606	U6	0	-
NC_067473	301313	301494	U2	0	-
NC_067473	2655671	2655797	U6atac	0	+
NC_067473	4494598	4494863	7SK	0	+
NC_067473	4845707	4845813	U6	0	-
NC_067473	4855069	4855317	7SK	0	+
NC_067473	5085707	5085791	mir-671	0	-
NC_067473	5242052	5242153	U6	0	+
NC_067473	5776059	5776130	SNORD93	0	-
NC_067473	5874022	5874158	U8	0	-
NC_067473	6067287	6067423	U8	0	+
NC_067473	6261641	6261712	SNORD93	0	+
NC_067473	7498564	7498670	5S_rRNA	0	+
NC_067473	7509799	7509904	U6	0	-
NC_067473	7596123	7596229	U6	0	-
NC_067473	8335969	8336097	SNORA17	0	+
NC_067473	9472247	9472540	7SK	0	+
NC_067473	9607566	9607668	U6	0	-
NC_067473	9743168	9743297	SNORA17	0	+
NC_067473	10147923	10148050	U6atac	0	+
NC_067473	10339012	10339117	U6	0	+
NC_067473	10985790	10985895	U6	0	+
NC_067473	12572761	12572892	SNORA17	0	-
NC_067473	17525271	17525597	7SK	0	+
NC_067473	18106411	18106518	U6	0	+
NC_067473	18256597	18256701	U6	0	+
NC_067473	18812738	18812942	U2	0	-
NC_067473	18862108	18862212	U6	0	+
NC_067473	19008027	19008179	TP53TG1_1	0	+
NC_067473	22323665	22323792	SNORA17	0	+
NC_067473	22822729	22822857	SCARNA4	0	+
NC_067473	26995223	26995330	U6	0	+
NC_067473	27522551	27522628	mir-653	0	-
NC_067473	27523166	27523250	mir-489	0	-
NC_067473	30720537	30720717	DLX6-AS1_1	0	+
NC_067473	30720724	30720931	DLX6-AS1_2	0	+
NC_067473	30769567	30769709	Evf-2_5p	0	-
NC_067473	32597188	32597295	U6	0	-
NC_067473	32696039	32696146	U6	0	+
NC_067473	35265333	35265405	U4	0	-
NC_067473	35852772	35852904	SNORA17	0	+
NC_067473	39850680	39850784	U6	0	+
NC_067473	41467810	41467919	ST7-AS1_2	0	+
NC_067473	41469258	41469442	ST7-OT4_2	0	+
NC_067473	41470810	41471096	ST7-OT4_3	0	+
NC_067473	41477915	41478103	ST7-OT4_4	0	+
NC_067473	41672971	41673090	ST7-OT3_3	0	+
NC_067473	42837333	42837640	7SK	0	+
NC_067473	43164167	43164464	7SK	0	-
NC_067473	45550805	45550919	K_chan_RES	0	+
NC_067473	46093977	46094085	LSU_rRNA_eukarya	0	-
NC_067473	46590174	46590281	U6	0	+
NC_067473	48536293	48536400	U6	0	-
NC_067473	48714651	48714781	SNORA17	0	-
NC_067473	48897181	48897313	SNORA17	0	-
NC_067473	48999449	48999568	SNORA17	0	-
NC_067473	49636067	49636174	U6	0	-
NC_067473	49980788	49981128	7SK	0	+
NC_067473	50231223	50231353	SNORA17	0	-
NC_067473	51680248	51680362	SNORA17	0	+
NC_067473	51962291	51962379	mir-592	0	-
NC_067473	52312906	52313013	U6	0	+
NC_067473	53181503	53181661	U1	0	-
NC_067473	53846275	53846382	U6	0	-
NC_067473	54241775	54241852	mir-182	0	-
NC_067473	54245376	54245454	mir-96	0	-
NC_067473	54245571	54245645	mir-183	0	-
NC_067473	54786782	54787020	MESTIT1_2	0	+
NC_067473	54788428	54788527	MESTIT1_3	0	+
NC_067473	54793751	54793847	mir-335	0	+
NC_067473	55109935	55110003	mir-29	0	-
NC_067473	55110286	55110356	mir-29	0	-
NC_067473	59882437	59882537	U6	0	-
NC_067473	60099628	60099749	SNORA17	0	+
NC_067473	60576227	60576322	mir-490	0	+
NC_067473	61988193	61988356	U1	0	-
NC_067473	62678928	62678990	GP_knot1	0	-
NC_067473	62867802	62867875	tRNA	0	+
NC_067473	63351443	63351574	SNORA17	0	+
NC_067473	63602460	63602567	U6	0	-
NC_067473	63761543	63761673	SNORA71	0	-
NC_067473	63767975	63768248	Metazoa_SRP	0	-
NC_067473	66665982	66666092	U6	0	+
NC_067473	66705497	66705604	U6	0	+
NC_067473	66887212	66887302	SNORD88	0	+
NC_067473	67543766	67543873	U6	0	+
NC_067473	68137335	68137399	GP_knot1	0	+
NC_067473	68508002	68508133	SNORA17	0	+
NC_067473	70897587	70897906	7SK	0	+
NC_067473	71365841	71365971	SNORA17	0	-
NC_067473	72036343	72036450	U6	0	-
NC_067473	72245937	72246225	7SK	0	-
NC_067473	72444627	72444729	U6	0	-
NC_067473	72829885	72830290	LSU_rRNA_eukarya	0	-
NC_067473	72829885	72830294	LSU_rRNA_archaea	0	-
NC_067473	72830615	72830717	Y_RNA	0	+
NC_067473	72835543	72835655	Y_RNA	0	-
NC_067473	73013129	73013201	tRNA	0	+
NC_067473	73163435	73163507	tRNA	0	+
NC_067473	73169121	73169193	tRNA	0	-
NC_067473	73170095	73170167	tRNA	0	-
NC_067473	73176852	73176924	tRNA	0	+
NC_067473	73177839	73177911	tRNA	0	+
NC_067473	73180059	73180131	tRNA	0	+
NC_067473	73193340	73193412	tRNA	0	+
NC_067473	73206347	73206419	tRNA	0	+
NC_067473	73213451	73213523	tRNA	0	+
NC_067473	73215828	73215900	tRNA	0	-
NC_067473	73218165	73218237	tRNA	0	-
NC_067473	73237905	73237977	tRNA	0	-
NC_067473	73238951	73239023	tRNA	0	-
NC_067473	73245483	73245555	tRNA	0	-
NC_067473	73252358	73252430	tRNA	0	-
NC_067473	73253320	73253392	tRNA	0	-
NC_067473	73263569	73263641	tRNA	0	-
NC_067473	73264530	73264602	tRNA	0	-
NC_067473	73315037	73315109	tRNA	0	-
NC_067473	73315917	73315989	tRNA	0	-
NC_067473	73319395	73319467	tRNA	0	-
NC_067473	73320526	73320598	tRNA	0	-
NC_067473	73324100	73324172	tRNA	0	-
NC_067473	73334743	73334815	tRNA	0	-
NC_067473	73335704	73335776	tRNA	0	-
NC_067473	73338625	73338697	tRNA	0	-
NC_067473	73339732	73339804	tRNA	0	-
NC_067473	73342934	73343006	tRNA	0	-
NC_067473	73343921	73343993	tRNA	0	-
NC_067473	73348955	73349027	tRNA	0	+
NC_067473	73350017	73350089	tRNA	0	+
NC_067473	73356782	73356854	tRNA	0	-
NC_067473	73357740	73357812	tRNA	0	-
NC_067473	73360657	73360729	tRNA	0	-
NC_067473	73361746	73361818	tRNA	0	-
NC_067473	73365307	73365379	tRNA	0	-
NC_067473	73366305	73366377	tRNA	0	-
NC_067473	73371371	73371443	tRNA	0	+
NC_067473	73372443	73372515	tRNA	0	+
NC_067473	73385177	73385249	tRNA	0	-
NC_067473	73388670	73388742	tRNA	0	+
NC_067473	73389602	73389674	tRNA	0	+
NC_067473	73395610	73395682	tRNA	0	-
NC_067473	76270778	76270851	mir-148	0	-
NC_067473	76546681	76546838	U1	0	+
NC_067473	77206350	77206475	HOTAIRM1_1	0	+
NC_067473	77209827	77209886	HOTAIRM1_3	0	+
NC_067473	77209900	77210002	HOTAIRM1_4	0	+
NC_067473	77210010	77210154	HOTAIRM1_5	0	+
NC_067473	77278338	77278412	mir-196	0	-
NC_067473	77294424	77294520	HOXA11-AS1_1	0	+
NC_067473	77294812	77294999	HOXA11-AS1_2	0	+
NC_067473	77295131	77295222	HOXA11-AS1_3	0	+
NC_067473	77295829	77296062	HOXA11-AS1_4	0	+
NC_067473	77296718	77296921	HOXA11-AS1_5	0	+
NC_067473	77297694	77297871	HOXA11-AS1_6	0	+
NC_067473	77310721	77311102	HOTTIP_2	0	+
NC_067473	77311193	77311553	HOTTIP_3	0	+
NC_067473	77314782	77314950	HOTTIP_4	0	+
NC_067473	78906103	78906229	SNORA17	0	-
NC_067473	80008615	80008735	SNORA17	0	+
NC_067473	81603228	81603360	SNORA17	0	-
NC_067473	81651747	81651878	SNORA17	0	+
NC_067473	82922694	82922760	MAT2A_F	0	-
NC_067473	82922801	82922868	MAT2A_E	0	-
NC_067473	82922920	82922961	MAT2A_D	0	-
NC_067473	82923978	82924043	MAT2A_A	0	-
NC_067473	84502541	84502648	U6	0	+
NC_067473	84521547	84521677	SNORA17	0	+
NC_067473	85512209	85512316	U6	0	+
NC_067473	85741178	85741310	SNORA19	0	+
NC_067473	90962315	90962418	U6	0	+
NC_067473	94731572	94731710	SNORA17	0	-
NC_067473	95298411	95298540	SNORA17	0	+
NC_067473	96268740	96268869	SNORA17	0	+
NC_067473	100667999	100668162	U1	0	-
NC_067473	101565348	101565485	SNORD94	0	-
NC_067473	102112947	102113013	MAT2A_F	0	-
NC_067473	102113054	102113121	MAT2A_E	0	-
NC_067473	102113185	102113226	MAT2A_D	0	-
NC_067473	102113294	102113346	MAT2A_C	0	-
NC_067473	102113467	102113528	MAT2A_B	0	-
NC_067473	102114249	102114314	MAT2A_A	0	-
NC_067473	102801478	102801679	SNORA73	0	-
NC_067473	105534353	105534494	U4	0	+
NC_067473	109023092	109023252	U1	0	+
NC_067473	110076302	110076424	U4	0	+
NC_067473	112122783	112122912	SNORA17	0	+
NC_067473	112344115	112344224	U6	0	+
NC_067473	114027597	114027696	U6	0	+
NC_067473	114146116	114146248	SNORA17	0	-
NC_067473	115413835	115413940	snoU13	0	+
NC_067473	115457539	115457850	7SK	0	+
NC_067473	116743052	116743123	tRNA	0	+
NC_067473	117362742	117362849	U6	0	-
NC_067473	117386720	117386823	SNORA28	0	+
NC_067473	117909165	117909297	U4	0	-
NC_067473	118226156	118226261	U6	0	-
NC_067473	118759583	118759913	7SK	0	+
NC_067473	118805875	118805982	U6	0	+
NC_067473	124250025	124250158	SNORA17	0	-
NC_067473	124446710	124446835	SNORA17	0	+
NC_067473	124846624	124846757	SNORA44	0	+
NC_067473	127694072	127694174	U6	0	-
NC_067473	130746295	130746555	7SK	0	+
NC_067473	131071561	131071893	7SK	0	-
NC_067473	131639166	131639330	U1	0	-
NC_067473	131676354	131676473	SNORA17	0	-
NC_067473	132982186	132982292	5S_rRNA	0	+
NC_067473	133847550	133847728	SCARNA16	0	+
NC_067473	134006734	134006842	U6	0	+
NC_067473	136638097	136638240	SNORA48	0	+
NC_067473	137544609	137544799	U2	0	+
NC_067473	137638252	137638359	U6	0	-
NC_067473	138027471	138027578	U6	0	-
NC_067473	138172118	138172225	U6	0	-
NC_067473	139175299	139175428	SNORA17	0	+
NC_067473	140701028	140701129	U6	0	+
NC_067473	141339664	141339771	U6	0	-
NC_067473	142679149	142679256	U6	0	-
NC_067473	143284528	143284805	7SK	0	+
NC_067473	143662963	143663273	7SK	0	+
NC_067473	143673034	143673331	7SK	0	+
NC_067473	144429502	144429796	Metazoa_SRP	0	-
NC_067473	144762993	144763100	U6	0	+
NC_067473	147438471	147438611	SNORA7	0	-
NC_067473	148032792	148032923	SNORA17	0	-
NC_067473	148410012	148410148	SNORA46	0	-
NC_067473	148576839	148576965	SNORA17	0	-
NC_067473	149894527	149894659	SNORA17	0	-
NC_067473	150631639	150631744	U6	0	+
NC_067473	152369224	152369323	U6	0	+
NC_067473	152642231	152642338	U6	0	-
NC_067473	154474470	154474614	SNORA48	0	+
NC_067473	154849790	154849897	U6	0	-
NC_067473	155116257	155116380	SNORA17	0	-
NC_067473	155534352	155534469	SNORA17	0	-
NC_067473	155623006	155623138	SNORA17	0	+
NC_067473	155732313	155732445	SNORA17	0	+
NC_067473	155959165	155959285	SNORA17	0	+
NC_067473	157816205	157816325	SNORA17	0	+
NC_067473	158605225	158605345	SNORA17	0	+
NC_067473	159921631	159921738	U6	0	+
NC_067473	160034790	160034922	SNORA17	0	-
NC_067473	160372046	160372306	snoU89	0	+
NC_067473	160374724	160374797	mir-8	0	-
NC_067473	160375122	160375193	mir-8	0	-
NC_067473	160397886	160397948	U7	0	-
NC_067473	160764963	160765103	SCARNA11	0	+
NC_067473	160827698	160828027	snoU85	0	-
NC_067473	161537204	161537315	U6	0	+
NC_067473	162202404	162202518	K_chan_RES	0	-
NC_067473	162317165	162317279	K_chan_RES	0	-
NC_067473	162420608	162420722	K_chan_RES	0	-
NC_067473	164080389	164081780	LSU_rRNA_bacteria	0	-
NC_067473	164080412	164080792	LSU_rRNA_archaea	0	-
NC_067473	164080805	164081089	LSU_rRNA_archaea	0	-
NC_067473	164081915	164082884	SSU_rRNA_bacteria	0	-
NC_067473	166834467	166834576	U6	0	+
NC_067473	166947030	166947137	U6	0	+
NC_067473	167102445	167102579	SNORA70	0	-
NC_067473	170277261	170277364	U6	0	+
NC_067473	170512554	170512661	U6	0	+
NC_067473	170647068	170647175	U6	0	+
NC_067473	171011906	171012013	U6	0	+
NC_067473	171724848	171724964	U4	0	-
NC_067473	172501881	172501940	p27_CRE	0	+
NC_067473	172722843	172722973	SNORA17	0	+
NC_067473	178576404	178576511	U6	0	+
NC_067473	179530323	179530596	7SK	0	-
NC_067473	180070931	180071236	7SK	0	-
NC_067473	182947071	182947202	SNORA17	0	-
NC_067473	183457713	183457994	7SK	0	-
NC_067473	183635604	183635723	SNORA17	0	+
NC_067473	187276122	187276184	GP_knot1	0	+
NC_067473	187296569	187296676	U6	0	-
NC_067473	187319529	187319633	U6	0	-
NC_067473	187978054	187978161	U6	0	+
NC_067473	188049950	188050057	U6	0	+
NC_067474	4252361	4252468	U6	0	+
NC_067474	4455032	4455164	SNORA17	0	+
NC_067474	5658123	5658211	SNORA17	0	-
NC_067474	5690642	5690756	K_chan_RES	0	-
NC_067474	6369236	6369356	SNORA17	0	+
NC_067474	7483446	7483744	7SK	0	-
NC_067474	8022199	8022317	U6	0	+
NC_067474	8115582	8115850	7SK	0	-
NC_067474	10672654	10672758	U6	0	+
NC_067474	11015795	11016100	7SK	0	-
NC_067474	11179446	11179550	U6	0	+
NC_067474	11243756	11243842	SNORD87	0	+
NC_067474	11359776	11359881	U6	0	+
NC_067474	11391698	11391950	Metazoa_SRP	0	-
NC_067474	11750479	11750588	U6	0	-
NC_067474	12163438	12163545	U6	0	-
NC_067474	12375635	12375890	7SK	0	-
NC_067474	14003104	14003211	U6	0	-
NC_067474	16247791	16247894	U6	0	+
NC_067474	18094124	18094260	SNORA17	0	-
NC_067474	18136969	18137038	snoU54	0	-
NC_067474	18161893	18162000	U6	0	-
NC_067474	18167199	18167335	SNORA17	0	-
NC_067474	18196958	18197076	SNORA17	0	+
NC_067474	18983503	18983635	SNORA17	0	+
NC_067474	20689626	20689749	SNORA17	0	-
NC_067474	21834320	21834452	SNORA17	0	+
NC_067474	23095257	23095369	U6	0	+
NC_067474	23817154	23817232	U4	0	-
NC_067474	24466481	24466588	U6	0	+
NC_067474	24724168	24724250	tRNA	0	+
NC_067474	25757022	25757343	7SK	0	+
NC_067474	26217817	26217924	U6	0	-
NC_067474	27820255	27820387	SNORA17	0	-
NC_067474	27972106	27972231	SNORA17	0	+
NC_067474	28686873	28687015	SNORA48	0	-
NC_067474	28815357	28815463	U6	0	+
NC_067474	29526139	29526273	SNORA17	0	-
NC_067474	31284971	31285078	U6	0	-
NC_067474	32243850	32244124	7SK	0	-
NC_067474	32256510	32256735	LSU_rRNA_eukarya	0	+
NC_067474	32266974	32267287	7SK	0	-
NC_067474	33023320	33023592	7SK	0	-
NC_067474	34670954	34671088	SNORA17	0	-
NC_067474	34881989	34882117	SNORA17	0	+
NC_067474	35925350	35925481	SNORA17	0	+
NC_067474	36407501	36407608	U6	0	+
NC_067474	38628535	38628644	SNORA17	0	+
NC_067474	38964245	38964375	SNORA17	0	-
NC_067474	40883976	40884083	U6	0	-
NC_067474	41520210	41520502	LSU_rRNA_eukarya	0	-
NC_067474	44841565	44841669	U6	0	-
NC_067474	45362682	45362846	U1	0	-
NC_067474	45699920	45700049	U4	0	-
NC_067474	46216360	46216663	7SK	0	+
NC_067474	46588763	46588870	U6	0	-
NC_067474	47404149	47404278	SNORA17	0	-
NC_067474	47845147	47845252	U6	0	+
NC_067474	48581453	48581585	SNORA17	0	+
NC_067474	50507922	50508003	mir-876	0	-
NC_067474	50529779	50529856	mir-873	0	-
NC_067474	51289700	51289833	SNORA17	0	+
NC_067474	52165505	52165613	U4	0	-
NC_067474	52198285	52198601	7SK	0	-
NC_067474	53550194	53550327	SNORA17	0	+
NC_067474	54713673	54713780	U6	0	-
NC_067474	55222571	55222941	IRES_Bag1	0	-
NC_067474	55323312	55323422	U6	0	+
NC_067474	55473613	55473689	SNORD121A	0	-
NC_067474	55483793	55483871	SNORD121A	0	-
NC_067474	55484762	55484842	SNORD121A	0	-
NC_067474	55626898	55627004	U6	0	-
NC_067474	56831238	56831509	RNase_MRP	0	-
NC_067474	57094146	57094248	U6	0	-
NC_067474	57258916	57258992	Hammerhead_HH9	0	+
NC_067474	57739131	57739262	SNORA17	0	-
NC_067474	59465687	59465871	7SK	0	+
NC_067474	60079818	60079925	U6	0	-
NC_067474	60714417	60714524	U6	0	+
NC_067474	63357175	63357306	U4	0	+
NC_067474	63682737	63682870	SNORA17	0	+
NC_067474	65095717	65095827	SNORA17	0	+
NC_067474	65261046	65261351	RNaseP_nuc	0	+
NC_067474	65986787	65986916	SNORA17	0	-
NC_067474	66558969	66559095	U6atac	0	-
NC_067474	67299270	67299566	7SK	0	-
NC_067474	67481779	67481904	SNORA17	0	+
NC_067474	68162548	68162832	Metazoa_SRP	0	+
NC_067474	68398702	68399009	7SK	0	+
NC_067474	68423321	68423458	SNORA17	0	+
NC_067474	69166174	69166305	SNORA17	0	-
NC_067474	69258184	69258315	SNORA17	0	-
NC_067474	70346263	70346396	SNORA17	0	-
NC_067474	70559625	70559695	mir-32	0	-
NC_067474	70577597	70577718	SNORA44	0	+
NC_067474	73245921	73246013	SNORA17	0	-
NC_067474	74304880	74305006	SNORA17	0	+
NC_067474	74428198	74428332	SNORA70	0	+
NC_067474	74778983	74779066	mir-455	0	+
NC_067474	75141756	75141862	U6	0	-
NC_067474	76415159	76415266	U6	0	-
NC_067474	81020124	81020231	U6	0	+
NC_067474	82386002	82386348	7SK	0	-
NC_067474	83061988	83062122	SNORA42	0	-
NC_067474	84178840	84178968	SNORA17	0	-
NC_067474	85270940	85271073	SNORA17	0	-
NC_067474	85888283	85888390	U6	0	+
NC_067474	85970246	85970378	SNORA17	0	-
NC_067474	86871285	86871417	SNORA17	0	+
NC_067474	86901350	86901457	U6	0	+
NC_067474	91956666	91956773	U6	0	-
NC_067474	92623029	92623136	U6	0	-
NC_067474	93594312	93594452	SNORA48	0	+
NC_067474	94156600	94156732	SNORA17	0	-
NC_067474	95413350	95413422	tRNA	0	-
NC_067474	96460811	96460918	U6	0	-
NC_067474	98810807	98811086	7SK	0	+
NC_067474	99499732	99499862	SCARNA8	0	-
NC_067474	100885612	100885731	SNORA17	0	+
NC_067474	101006015	101006099	mir-491	0	+
NC_067474	101611290	101611420	SNORA17	0	-
NC_067474	101904489	101904554	SNORD50	0	-
NC_067474	102283382	102283462	mir-31	0	-
NC_067474	102283383	102283463	mir-31	0	+
NC_067474	102462835	102462908	tRNA	0	-
NC_067474	102838949	102839098	CDKN2B-AS	0	+
NC_067474	103104233	103104340	U6	0	-
NC_067474	105493503	105493634	SNORA17	0	-
NC_067474	108062622	108062725	U6	0	+
NC_067474	108589779	108589908	SNORA61	0	+
NC_067474	108981417	108981547	SNORA40	0	+
NC_067474	111436503	111436566	U7	0	+
NC_067474	111611948	111612092	SNORA48	0	+
NC_067474	113045745	113045846	U6	0	-
NC_067474	113826253	113826360	U6	0	-
NC_067474	114574003	114574128	U4	0	+
NC_067474	115068781	115068887	U6	0	+
NC_067474	115799636	115799743	U6	0	+
NC_067474	115955177	115955252	mir-101	0	-
NC_067474	116098682	116098789	U6	0	-
NC_067474	117986574	117986702	SNORA17	0	+
NC_067474	121616157	121616264	U6	0	+
NC_067474	123558949	123559203	7SK	0	-
NC_067474	123802052	123802330	Metazoa_SRP	0	-
NC_067474	123887979	123888080	U6	0	-
NC_067474	123905848	123905945	U6	0	-
NC_067474	124378805	124378917	U6	0	-
NC_067474	124947665	124947773	SNORA17	0	+
NC_067474	125698727	125698834	U6	0	-
NC_067474	130871676	130871781	U6	0	+
NC_067474	130997708	130997787	SNORD39	0	-
NC_067474	131033239	131033355	U5	0	+
NC_067474	131040166	131040282	U5	0	+
NC_067474	131046678	131046794	U5	0	+
NC_067474	133713921	133713983	GP_knot1	0	-
NC_067474	134379023	134379130	U6	0	+
NC_067474	135308809	135308938	SNORA70	0	-
NC_067474	135626239	135626314	mir-30	0	-
NC_067474	135629513	135629591	mir-30	0	-
NC_067474	135951916	135952217	7SK	0	+
NC_067474	136082158	136082266	RMST_4	0	+
NC_067474	136101025	136101156	SNORA17	0	+
NC_067474	136349603	136349735	SNORA17	0	-
NC_067474	136725522	136725742	IRES_L-myc	0	+
NC_067474	137013678	137013809	SNORA55	0	+
NC_067474	137015395	137015528	SNORA55	0	+
NC_067474	137395596	137395699	U6	0	+
NC_067474	138370197	138370301	U6	0	-
NC_067474	138386331	138386400	U4	0	+
NC_067474	139836578	139836683	U6	0	-
NC_067474	140027147	140027254	U6	0	-
NC_067474	140502456	140502588	SNORA17	0	-
NC_067474	140685104	140685232	SNORA2	0	+
NC_067474	140978646	140978750	U6	0	-
NC_067474	142677503	142677668	U1	0	-
NC_067474	143077595	143077702	U6	0	+
NC_067474	143919494	143919598	U6	0	+
NC_067474	144205873	144206004	SNORA49	0	-
NC_067474	144264968	144265041	SNORD103	0	+
NC_067474	144280481	144280564	SNORD103	0	+
NC_067474	144290520	144290603	SNORD103	0	+
NC_067474	144367447	144367579	SNORA17	0	-
NC_067474	144757891	144758020	SNORA17	0	+
NC_067474	145810469	145810603	U11	0	-
NC_067474	145851361	145851498	SNORA16	0	+
NC_067474	145851930	145852057	SNORA44	0	+
NC_067474	145852224	145852354	SNORA61	0	+
NC_067474	145852659	145852733	SNORD99	0	+
NC_067474	145892066	145892270	SNORA73	0	-
NC_067474	145892506	145892710	SNORA73	0	-
NC_067474	146384947	146385112	SCARNA1	0	-
NC_067474	146646320	146646417	U6	0	-
NC_067474	147411917	147412020	U6	0	-
NC_067474	148275876	148276125	Metazoa_SRP	0	+
NC_067474	149129056	149129199	SNORA48	0	+
NC_067474	150043697	150043828	SNORA1	0	+
NC_067474	150547011	150547140	SNORA17	0	+
NC_067474	152320809	152320969	U1	0	-
NC_067474	154521984	154522085	U6	0	-
NC_067474	156787768	156787896	SNORA17	0	+
NC_067474	159393919	159394027	U6	0	-
NC_067474	163229431	163229567	SNORA70	0	-
NC_067474	163613730	163613855	U1	0	-
NC_067474	163726668	163726778	U6	0	+
NC_067474	164564140	164564266	U6atac	0	+
NC_067474	164692671	164692775	U6	0	-
NC_067474	165279244	165279322	mir-34	0	+
NC_067474	167389191	167389297	U6	0	-
NC_067474	169211632	169211760	SNORA17	0	+
NC_067474	171114640	171114739	U6	0	-
NC_067474	171307401	171307508	U6	0	-
NC_067474	171399357	171399459	U6	0	-
NC_067474	171427474	171427543	mir-8	0	-
NC_067474	171428514	171428583	mir-8	0	-
NC_067474	171429298	171429365	mir-8	0	-
NC_067475	748354	748484	SNORA17	0	-
NC_067475	2818921	2819003	mir-186	0	-
NC_067475	2939068	2939136	U6	0	-
NC_067475	3191356	3191488	SNORA17	0	-
NC_067475	4215516	4215623	U6	0	+
NC_067475	6629034	6629114	SNORD45	0	+
NC_067475	6629569	6629650	SNORD45	0	+
NC_067475	6630651	6630722	SNORD45	0	+
NC_067475	6684526	6684651	SNORA17	0	-
NC_067475	6734271	6734404	SNORA17	0	-
NC_067475	6886823	6886957	SNORA17	0	-
NC_067475	10368032	10368162	SNORA17	0	+
NC_067475	11413411	11413517	U6	0	+
NC_067475	11600333	11600440	U6	0	-
NC_067475	12387543	12387679	SNORA17	0	+
NC_067475	14440409	14440512	U6	0	+
NC_067475	14707199	14707347	U1	0	+
NC_067475	14845208	14845340	U4	0	-
NC_067475	16271780	16271915	SNORA2	0	+
NC_067475	18144381	18144475	U6	0	+
NC_067475	20062283	20062389	U6	0	-
NC_067475	21178073	21178518	LSU_rRNA_archaea	0	-
NC_067475	21178084	21178467	LSU_rRNA_bacteria	0	-
NC_067475	21178089	21178436	LSU_rRNA_eukarya	0	-
NC_067475	25683073	25683146	tRNA	0	+
NC_067475	27479933	27480037	U6	0	-
NC_067475	29088217	29088337	SNORA17	0	+
NC_067475	29114400	29114507	U6	0	-
NC_067475	29724404	29724511	U6	0	-
NC_067475	30381429	30381536	U6	0	-
NC_067475	30765945	30766044	U6	0	-
NC_067475	32989887	32990019	U4	0	-
NC_067475	35028541	35028609	mir-367	0	-
NC_067475	35028655	35028721	mir-302	0	-
NC_067475	35028784	35028853	mir-302	0	-
NC_067475	35028926	35028994	mir-302	0	-
NC_067475	35029053	35029121	mir-302	0	-
NC_067475	35438741	35438846	U6	0	-
NC_067475	35578404	35578540	SNORA17	0	-
NC_067475	36446578	36446864	7SK	0	+
NC_067475	38268186	38268316	SNORA17	0	-
NC_067475	38343766	38343873	U6	0	-
NC_067475	38814756	38814863	U6	0	-
NC_067475	39381519	39381649	U6atac	0	+
NC_067475	40514603	40514688	tRNA	0	+
NC_067475	41471568	41471871	7SK	0	-
NC_067475	41887844	41887951	U6	0	+
NC_067475	42183352	42183488	SNORA17	0	+
NC_067475	42703091	42703195	U6	0	-
NC_067475	44523423	44523494	mir-137	0	-
NC_067475	46597475	46597637	U1	0	+
NC_067475	46995292	46995424	SNORA17	0	+
NC_067475	48354378	48354509	SNORA17	0	+
NC_067475	48917579	48917686	U6	0	+
NC_067475	50120782	50120889	U6	0	+
NC_067475	50361671	50361777	U6	0	+
NC_067475	50623518	50623625	U6	0	-
NC_067475	51058855	51058962	U6	0	-
NC_067475	52896666	52896773	U6	0	+
NC_067475	54939518	54939931	SCARNA2	0	+
NC_067475	55047802	55047933	SNORA70	0	-
NC_067475	56012160	56012274	K_chan_RES	0	+
NC_067475	56043674	56044007	7SK	0	+
NC_067475	56278991	56279105	K_chan_RES	0	-
NC_067475	56370500	56370614	K_chan_RES	0	-
NC_067475	56442607	56442721	K_chan_RES	0	-
NC_067475	57088241	57088348	U6	0	-
NC_067475	58225664	58225778	K_chan_RES	0	-
NC_067475	59162852	59162950	U6	0	-
NC_067475	59262761	59262869	U6	0	+
NC_067475	59666124	59666230	SNORA17	0	-
NC_067475	59807904	59808005	U6	0	-
NC_067475	60819950	60820252	7SK	0	-
NC_067475	60945365	60945530	U1	0	+
NC_067475	61515063	61515170	U6	0	+
NC_067475	63189380	63189748	7SK	0	+
NC_067475	63375149	63375280	SNORA17	0	+
NC_067475	63655923	63656000	SNORD81	0	-
NC_067475	64849466	64849596	SNORA44	0	+
NC_067475	66227955	66228027	tRNA	0	-
NC_067475	67304309	67304489	7SK	0	-
NC_067475	67410597	67410669	tRNA	0	+
NC_067475	67411067	67411139	tRNA	0	+
NC_067475	67411802	67411874	tRNA	0	+
NC_067475	67412605	67412678	tRNA	0	+
NC_067475	67414587	67414661	tRNA	0	-
NC_067475	67417750	67417914	U1	0	-
NC_067475	67419628	67419792	U1	0	+
NC_067475	67426202	67426274	tRNA	0	-
NC_067475	67441311	67441383	tRNA	0	+
NC_067475	67444470	67444634	U1	0	+
NC_067475	67445708	67445782	tRNA	0	+
NC_067475	67446585	67446657	tRNA	0	+
NC_067475	67461206	67461279	tRNA	0	-
NC_067475	67467252	67467323	tRNA	0	+
NC_067475	67481734	67482151	Telomerase-vert	0	+
NC_067475	67488542	67488614	tRNA	0	-
NC_067475	67495117	67495191	tRNA	0	-
NC_067475	67498455	67498527	tRNA	0	+
NC_067475	67504599	67504737	U1	0	-
NC_067475	67512804	67512876	tRNA	0	+
NC_067475	67517874	67517945	tRNA	0	-
NC_067475	67524443	67524607	U1	0	-
NC_067475	67527398	67527562	U1	0	+
NC_067475	67534917	67534988	tRNA	0	+
NC_067475	67539564	67539636	tRNA	0	-
NC_067475	67549584	67549656	tRNA	0	+
NC_067475	67555399	67555473	tRNA	0	-
NC_067475	67557150	67557223	tRNA	0	-
NC_067475	67559811	67559975	U1	0	-
NC_067475	67567048	67567122	tRNA	0	-
NC_067475	67715367	67715497	SNORA19	0	-
NC_067475	68066920	68067024	U6	0	+
NC_067475	68264397	68264497	U6	0	+
NC_067475	68816983	68817090	U6	0	+
NC_067475	71582130	71582226	LSU_rRNA_eukarya	0	+
NC_067475	72075269	72075373	U6	0	+
NC_067475	72092762	72092864	U6	0	+
NC_067475	72110681	72110784	U6	0	+
NC_067475	73926077	73926184	U6	0	-
NC_067475	74265550	74265657	U6	0	-
NC_067475	75239763	75239870	U6	0	+
NC_067475	75363286	75363393	U6	0	+
NC_067475	77147529	77147601	tRNA	0	+
NC_067475	77261670	77261831	U1	0	-
NC_067475	77262507	77262614	U6	0	-
NC_067475	77268549	77268656	U6	0	+
NC_067475	77419720	77419825	U6	0	-
NC_067475	77549045	77549121	mir-190	0	-
NC_067475	77666372	77666529	U1	0	+
NC_067475	77823189	77823224	IRE_I	0	-
NC_067475	78736587	78736702	5S_rRNA	0	-
NC_067475	78781226	78781371	U1	0	-
NC_067475	78880150	78880278	SCARNA4	0	-
NC_067475	79347017	79347095	mir-9	0	+
NC_067475	79347017	79347095	mir-9	0	-
NC_067475	79960885	79961001	SNORA17	0	+
NC_067475	80311678	80311809	SNORA17	0	+
NC_067475	80488251	80488384	SNORA17	0	-
NC_067475	80659654	80659814	U1	0	-
NC_067475	81472503	81472576	SNORD73	0	+
NC_067475	81473937	81474006	SNORD73	0	+
NC_067475	82745916	82746021	U6	0	+
NC_067475	82746054	82746159	U6	0	+
NC_067475	83378358	83378429	tRNA	0	+
NC_067475	83987154	83987465	7SK	0	+
NC_067475	84789759	84790053	7SK	0	+
NC_067475	85797689	85797821	SNORA17	0	-
NC_067475	87971179	87971284	U6	0	-
NC_067475	88637149	88637251	U6	0	-
NC_067475	88858009	88858141	SNORA17	0	-
NC_067475	91794626	91794729	U6	0	-
NC_067475	95053611	95053885	7SK	0	+
NC_067475	98539606	98539737	SNORA17	0	+
NC_067475	98575934	98576065	SNORA17	0	+
NC_067475	98741323	98741461	SNORA2	0	+
NC_067475	99444763	99445096	SCARNA7	0	+
NC_067475	99534243	99534332	mir-15	0	-
NC_067475	99534247	99534328	mir-16	0	+
NC_067475	99534247	99534328	mir-16	0	-
NC_067475	99534386	99534470	mir-15	0	-
NC_067475	100535898	100536005	U6	0	-
NC_067475	100970609	100970738	SNORA17	0	+
NC_067475	101360374	101360481	U6	0	+
NC_067475	101647171	101647278	U6	0	-
NC_067475	102744096	102744202	U6	0	+
NC_067475	103005439	103005529	U6	0	-
NC_067475	103635015	103635133	SNORA17	0	+
NC_067475	104894445	104894735	7SK	0	+
NC_067475	107270835	107270942	U6	0	-
NC_067475	109189757	109189834	CLRN1-AS1	0	-
NC_067475	109208717	109208815	U6	0	-
NC_067475	110185886	110185993	U6	0	+
NC_067475	110793721	110793825	U6	0	+
NC_067475	111219903	111220028	SNORA17	0	-
NC_067475	111830204	111830335	SNORA17	0	+
NC_067475	114507810	114507915	U6	0	-
NC_067475	117036553	117036625	tRNA	0	-
NC_067475	117578409	117578531	SNORA17	0	+
NC_067475	118700248	118700355	U6	0	-
NC_067475	121240616	121240747	SNORA17	0	-
NC_067475	122192334	122192441	U6	0	+
NC_067475	122701305	122701472	U1	0	-
NC_067475	123157372	123157445	tRNA	0	-
NC_067475	125285864	125285970	U6	0	-
NC_067475	126373257	126373391	SNORA70	0	+
NC_067475	127276136	127276262	SNORD22	0	+
NC_067475	127975949	127976093	SNORA48	0	+
NC_067475	131847191	131847323	SNORA17	0	-
NC_067475	132053184	132053313	SNORA17	0	+
NC_067475	134088550	134088655	U6	0	-
NC_067475	134195252	134195323	SNORD45	0	-
NC_067475	134359372	134359479	U6	0	-
NC_067475	134818403	134818511	5S_rRNA	0	-
NC_067475	135058357	135058466	SOX2OT_exon4	0	-
NC_067475	135073060	135073336	SOX2OT_exon3	0	-
NC_067475	135155764	135155831	SOX2OT_exon2	0	-
NC_067475	135156031	135156246	SOX2OT_exon1	0	-
NC_067475	135766271	135766404	SNORA17	0	+
NC_067475	138570782	138570856	mir-551	0	+
NC_067475	139672658	139672790	SNORA17	0	-
NC_067475	139713990	139714290	Telomerase-vert	0	-
NC_067475	139726259	139726332	tRNA	0	+
NC_067475	141899781	141899941	SNORA81	0	-
NC_067475	142677427	142677552	SNORA17	0	-
NC_067475	143873559	143873666	U6	0	+
NC_067475	145645426	145645700	7SK	0	-
NC_067475	149960415	149960488	tRNA	0	-
NC_067475	149960610	149960699	tRNA	0	-
NC_067475	149961032	149961126	tRNA	0	-
NC_067475	149961455	149961528	tRNA	0	+
NC_067475	150220812	150220919	U6	0	+
NC_067475	150476900	150477005	U6	0	+
NC_067475	150990504	150990646	SNORA48	0	-
NC_067475	151817012	151817083	mir-124	0	-
NC_067475	152014041	152014199	U1	0	+
NC_067475	152405109	152405434	7SK	0	+
NC_067475	152750118	152750255	U4	0	-
NC_067475	153620010	153620222	LSU_rRNA_eukarya	0	-
NC_067475	153646352	153646555	LSU_rRNA_eukarya	0	-
NC_067475	153674255	153674386	LSU_rRNA_eukarya	0	-
NC_067475	153738698	153739336	LSU_rRNA_eukarya	0	-
NC_067475	153890336	153890548	LSU_rRNA_eukarya	0	-
NC_067475	153916711	153916842	LSU_rRNA_eukarya	0	-
NC_067475	153979752	153980390	LSU_rRNA_eukarya	0	-
NC_067475	154147283	154147495	LSU_rRNA_eukarya	0	-
NC_067475	154173633	154173763	LSU_rRNA_eukarya	0	-
NC_067475	154305361	154305999	LSU_rRNA_eukarya	0	-
NC_067475	154456808	154457020	LSU_rRNA_eukarya	0	-
NC_067475	154483162	154483292	LSU_rRNA_eukarya	0	-
NC_067475	154527536	154527667	LSU_rRNA_eukarya	0	-
NC_067475	154688535	154688747	LSU_rRNA_eukarya	0	-
NC_067475	154714909	154715040	LSU_rRNA_eukarya	0	-
NC_067475	154742408	154742611	LSU_rRNA_eukarya	0	-
NC_067475	154848619	154848750	LSU_rRNA_eukarya	0	+
NC_067475	154999521	155000159	LSU_rRNA_eukarya	0	+
NC_067475	155017546	155017677	LSU_rRNA_eukarya	0	+
NC_067475	155043873	155044085	LSU_rRNA_eukarya	0	+
NC_067475	155195247	155195885	LSU_rRNA_eukarya	0	+
NC_067475	155205170	155205301	LSU_rRNA_eukarya	0	+
NC_067475	155232429	155232559	LSU_rRNA_eukarya	0	+
NC_067475	155258704	155258916	LSU_rRNA_eukarya	0	+
NC_067475	155394653	155394784	LSU_rRNA_eukarya	0	+
NC_067475	155421892	155422022	LSU_rRNA_eukarya	0	+
NC_067475	155448234	155448438	LSU_rRNA_eukarya	0	+
NC_067475	156214014	156214121	U6	0	-
NC_067475	157230550	157230860	7SK	0	+
NC_067475	158842629	158842759	SNORA17	0	+
NC_067475	159712920	159713027	U6	0	+
NC_067475	160853151	160853283	LSU_rRNA_eukarya	0	-
NC_067475	160905106	160905309	LSU_rRNA_eukarya	0	-
NC_067475	161067128	161067340	LSU_rRNA_eukarya	0	-
NC_067475	161120068	161120199	LSU_rRNA_eukarya	0	-
NC_067475	161261620	161261751	LSU_rRNA_eukarya	0	-
NC_067475	161314556	161314687	LSU_rRNA_eukarya	0	-
NC_067475	161378554	161379192	LSU_rRNA_eukarya	0	-
NC_067475	161593706	161593838	LSU_rRNA_eukarya	0	-
NC_067475	161645829	161646032	LSU_rRNA_eukarya	0	-
NC_067475	161898026	161898158	LSU_rRNA_eukarya	0	-
NC_067475	162022970	162023102	LSU_rRNA_eukarya	0	-
NC_067475	162078547	162079185	LSU_rRNA_eukarya	0	-
NC_067475	162225965	162226169	LSU_rRNA_eukarya	0	-
NC_067475	162661651	162661757	5S_rRNA	0	+
NC_067475	162687004	162689504	LSU_rRNA_archaea	0	+
NC_067475	162687123	162689773	LSU_rRNA_eukarya	0	+
NC_067475	162688254	162688362	LSU_rRNA_bacteria	0	+
NC_067476	231572	231701	5S_rRNA	0	-
NC_067476	3154704	3154811	U6	0	+
NC_067476	3978480	3978580	U6	0	-
NC_067476	4307598	4307705	U6	0	+
NC_067476	5466303	5466376	mir-126	0	+
NC_067476	5466303	5466376	mir-126	0	-
NC_067476	5507648	5507787	SNORA43	0	-
NC_067476	5508316	5508448	SNORA17	0	-
NC_067476	5548736	5548900	U1	0	-
NC_067476	5633630	5633762	SNORA17	0	+
NC_067476	6008280	6008354	SNORD24	0	+
NC_067476	6009363	6009437	SNORD36	0	+
NC_067476	6074672	6074779	U6	0	-
NC_067476	6208619	6208812	SSU_rRNA_eukarya	0	+
NC_067476	6611325	6611451	U6atac	0	-
NC_067476	8695754	8695861	U6	0	+
NC_067476	8823556	8823714	U2	0	+
NC_067476	8872162	8872241	mir-219	0	-
NC_067476	11033884	11033986	U6	0	-
NC_067476	11218134	11218219	SNORD62	0	+
NC_067476	11221758	11221842	SNORD62	0	+
NC_067476	11313691	11313771	mir-199	0	+
NC_067476	11349086	11349241	U1	0	-
NC_067476	11504932	11505051	5S_rRNA	0	-
NC_067476	11964838	11964968	SNORA65	0	+
NC_067476	11984204	11984311	U6	0	+
NC_067476	12818911	12819281	NRON	0	+
NC_067476	16775499	16775610	SNORD90	0	-
NC_067476	17859719	17859825	U6	0	+
NC_067476	18219972	18220060	mir-181	0	+
NC_067476	18221039	18221120	mir-181	0	+
NC_067476	19744341	19744471	SNORA17	0	+
NC_067476	21437859	21438067	U3	0	-
NC_067476	22607852	22607996	SNORA48	0	-
NC_067476	24587593	24587700	U6	0	+
NC_067476	24847004	24847135	ZEB2_AS1_1	0	+
NC_067476	24848292	24848353	ZEB2_AS1_2	0	+
NC_067476	24849099	24849203	ZEB2_AS1_3	0	+
NC_067476	24939600	24939704	U6	0	+
NC_067476	25022429	25022630	VIS1	0	+
NC_067476	25752792	25752864	tRNA	0	-
NC_067476	26669843	26670412	LSU_rRNA_eukarya	0	-
NC_067476	32401483	32401616	SNORA17	0	+
NC_067476	32633519	32633626	U6	0	-
NC_067476	33580322	33580443	SNORA40	0	-
NC_067476	37123724	37123796	tRNA	0	+
NC_067476	37124021	37124092	tRNA	0	-
NC_067476	38430701	38430808	U6	0	+
NC_067476	39826925	39827050	U4	0	+
NC_067476	41181757	41181880	SNORA17	0	+
NC_067476	42820377	42820513	SNORA17	0	-
NC_067476	44834713	44834856	SNORA48	0	-
NC_067476	44976466	44976760	7SK	0	-
NC_067476	45347523	45347630	U6	0	+
NC_067476	45947294	45947426	SNORA17	0	-
NC_067476	46749771	46750096	7SK	0	+
NC_067476	51305671	51305778	U6	0	+
NC_067476	51721083	51721184	U6	0	-
NC_067476	52292636	52292762	SNORA17	0	-
NC_067476	52625846	52626182	7SK	0	+
NC_067476	54954578	54954684	U6	0	+
NC_067476	55055829	55055904	mir-10	0	+
NC_067476	59805432	59805540	U6	0	+
NC_067476	61057263	61057364	U6	0	+
NC_067476	61208256	61208382	SNORA17	0	+
NC_067476	61323822	61323951	SNORA46	0	+
NC_067476	61472247	61472353	U6	0	-
NC_067476	61680045	61680164	5S_rRNA	0	-
NC_067476	64072174	64072304	SNORA17	0	+
NC_067476	65300825	65300928	U6	0	+
NC_067476	66601213	66601402	U2	0	-
NC_067476	66755695	66756008	7SK	0	-
NC_067476	68700672	68700779	U6	0	+
NC_067476	72711457	72711561	U6	0	+
NC_067476	72846146	72846300	U1	0	-
NC_067476	73103719	73103831	SNORD67	0	+
NC_067476	76078169	76078273	U6	0	-
NC_067476	76134572	76134705	SNORA17	0	+
NC_067476	80332245	80332532	7SK	0	+
NC_067476	80581244	80581534	7SK	0	-
NC_067476	85910987	85911125	SCARNA21	0	+
NC_067476	86433038	86433168	SNORA17	0	+
NC_067476	87003731	87004024	WT1-AS_7	0	-
NC_067476	87004582	87004704	WT1-AS_6	0	-
NC_067476	89291375	89291489	K_chan_RES	0	+
NC_067476	89939409	89939543	SNORA17	0	-
NC_067476	90115769	90115901	SNORA17	0	-
NC_067476	91550540	91550648	U6	0	-
NC_067476	92876197	92876475	RNase_MRP	0	-
NC_067476	94172336	94172468	SNORA17	0	+
NC_067476	94680150	94680222	tRNA	0	+
NC_067476	94968364	94968493	SNORA11	0	+
NC_067476	96710435	96710763	7SK	0	+
NC_067476	99489143	99489463	7SK	0	+
NC_067476	100671393	100671558	U1	0	-
NC_067476	100701178	100701342	U1	0	-
NC_067476	101364502	101364644	SNORA81	0	-
NC_067476	101676199	101676281	tRNA	0	-
NC_067476	102130327	102130434	U6	0	-
NC_067476	102351194	102351322	SNORA44	0	-
NC_067476	104915816	104915925	5S_rRNA	0	-
NC_067476	105022118	105022190	tRNA	0	-
NC_067476	105023582	105023654	tRNA	0	-
NC_067476	105024181	105024253	tRNA	0	+
NC_067476	105288001	105288078	mir-147	0	+
NC_067476	110288130	110288396	7SK	0	-
NC_067476	112003585	112003702	U2	0	+
NC_067476	112853979	112854109	SNORA17	0	+
NC_067476	112871928	112872060	SNORA17	0	+
NC_067476	113054165	113054233	SNORD110	0	+
NC_067476	113056715	113056787	SNORD57	0	+
NC_067476	113485241	113485574	7SK	0	-
NC_067476	114060041	114060119	mir-103	0	+
NC_067476	114178652	114178946	RNaseP_nuc	0	-
NC_067476	114529008	114529116	SNORA17	0	-
NC_067476	114732155	114732195	Prion_pknot	0	+
NC_067476	115433976	115434083	U6	0	-
NC_067476	115522367	115522473	U6	0	+
NC_067476	116778566	116778673	U6	0	+
NC_067476	117274924	117275031	U6	0	+
NC_067476	117916429	117916536	U6	0	-
NC_067476	118941789	118941895	U6	0	-
NC_067476	121444691	121444798	U6	0	-
NC_067476	121843400	121843501	U6	0	-
NC_067476	123090043	123090189	SNORA17	0	+
NC_067476	123389112	123389219	U6	0	-
NC_067476	124477458	124477556	U6	0	+
NC_067476	125486958	125487280	7SK	0	+
NC_067476	126113676	126113809	SNORA17	0	-
NC_067476	126911610	126911729	5S_rRNA	0	+
NC_067476	127391720	127391957	SNORD17	0	-
NC_067476	128685410	128685737	7SK	0	-
NC_067476	130919267	130919340	tRNA	0	-
NC_067476	131016417	131016524	U6	0	-
NC_067476	131397408	131397700	snoU85	0	+
NC_067476	131857190	131857322	SNORA17	0	+
NC_067476	131995968	131996075	U6	0	+
NC_067476	136630744	136630841	U6	0	-
NC_067476	141064327	141064576	Metazoa_SRP	0	-
NC_067476	141103031	141103110	mir-499	0	+
NC_067476	141134144	141134276	SNORA70	0	-
NC_067476	141268469	141268576	U6	0	+
NC_067476	142237900	142238011	U6	0	+
NC_067476	143181987	143182119	SNORA17	0	-
NC_067476	143714049	143714156	U6	0	+
NC_067476	143832890	143833018	SNORA71	0	-
NC_067476	143834825	143834957	SNORA71	0	-
NC_067476	143836357	143836488	SNORA71	0	-
NC_067476	143852383	143852517	SNORA71	0	+
NC_067476	143853787	143853920	SNORA71	0	+
NC_067476	144608896	144609025	SNORA17	0	+
NC_067476	146309546	146309669	SNORA26	0	+
NC_067476	146517793	146517917	SNORA17	0	+
NC_067476	148299490	148299631	SNORA17	0	+
NC_067476	149062426	149062532	U6	0	+
NC_067476	149438281	149438411	SNORA17	0	+
NC_067476	149883949	149883984	IRE_I	0	+
NC_067476	150195746	150195879	SNORA17	0	+
NC_067476	150334395	150334683	7SK	0	+
NC_067476	150847042	150847159	SNORA48	0	-
NC_067476	152262568	152262854	7SK	0	+
NC_067476	152388233	152388305	tRNA	0	-
NC_067476	152632516	152632706	ZNFX1-AS1_1	0	+
NC_067476	152678812	152678926	K_chan_RES	0	-
NC_067476	153894898	153895035	SNORA2	0	+
NC_067476	154367007	154367120	U6	0	-
NC_067476	155084210	155084317	U6	0	+
NC_067476	160194292	160194371	mir-296	0	-
NC_067476	160221592	160221718	GNAS-AS1_5	0	+
NC_067476	161945575	161945682	U6	0	+
NC_067476	163611830	163611907	mir-1	0	+
NC_067476	163622308	163622380	mir-133	0	+
NC_067476	163622308	163622380	mir-133	0	-
NC_067476	164078369	164078487	HAR1A	0	+
NC_067476	164132474	164132546	mir-124	0	+
NC_067476	164417572	164417676	U6	0	+
NC_067477	108641	108746	U6	0	+
NC_067477	120050	120161	5S_rRNA	0	+
NC_067477	1869397	1869501	U6	0	-
NC_067477	2015784	2015891	U6	0	-
NC_067477	2296907	2297014	U6	0	-
NC_067477	2968469	2968542	mir-153	0	-
NC_067477	10549762	10549842	mir-203	0	+
NC_067477	10549766	10549846	mir-203	0	-
NC_067477	11124216	11124342	SNORA28	0	-
NC_067477	11842809	11842883	tRNA	0	-
NC_067477	12924271	12924378	U6	0	+
NC_067477	12954373	12954454	mir-154	0	-
NC_067477	12954668	12954749	mir-154	0	-
NC_067477	12954790	12954877	mir-412	0	-
NC_067477	12954945	12955024	mir-154	0	-
NC_067477	12957634	12957716	mir-154	0	-
NC_067477	12959012	12959093	mir-154	0	-
NC_067477	12959838	12959920	mir-154	0	-
NC_067477	12959839	12959919	mir-329	0	-
NC_067477	12963338	12963419	mir-154	0	-
NC_067477	12963342	12963415	mir-485	0	-
NC_067477	12964092	12964165	mir-134	0	-
NC_067477	12964437	12964519	mir-154	0	-
NC_067477	12968974	12969058	mir-544	0	-
NC_067477	12970103	12970183	mir-154	0	-
NC_067477	12970857	12970939	mir-154	0	-
NC_067477	12971399	12971480	mir-154	0	-
NC_067477	12974009	12974090	mir-154	0	-
NC_067477	12974540	12974612	mir-368	0	-
NC_067477	12974841	12974913	mir-368	0	-
NC_067477	12975574	12975644	mir-368	0	-
NC_067477	12979610	12979694	mir-154	0	-
NC_067477	12979611	12979693	mir-329	0	-
NC_067477	12981206	12981288	mir-154	0	-
NC_067477	12981207	12981287	mir-329	0	-
NC_067477	12983616	12983699	mir-154	0	-
NC_067477	12985156	12985238	mir-154	0	-
NC_067477	12985157	12985237	mir-329	0	-
NC_067477	12985856	12985920	mir-379	0	-
NC_067477	12986142	12986223	mir-154	0	-
NC_067477	12986870	12986934	mir-379	0	-
NC_067477	12988031	12988094	mir-299	0	+
NC_067477	12988031	12988094	mir-299	0	-
NC_067477	12988482	12988546	mir-379	0	-
NC_067477	12989612	12989678	mir-379	0	-
NC_067477	13094928	13095000	SNORD113	0	-
NC_067477	13096905	13096977	SNORD113	0	-
NC_067477	13101801	13101873	SNORD113	0	-
NC_067477	13132530	13132605	mir-370	0	-
NC_067477	13146685	13146786	MEG8_1	0	-
NC_067477	13155411	13155493	mir-136	0	-
NC_067477	13158559	13158656	mir-127	0	-
NC_067477	13159659	13159752	mir-433	0	-
NC_067477	13171784	13171872	mir-493	0	-
NC_067477	13208777	13208884	MEG3_2	0	-
NC_067477	14031265	14031356	mir-345	0	-
NC_067477	14266053	14266152	mir-342	0	-
NC_067477	15372884	15372964	U4	0	+
NC_067477	16710016	16710156	SNORA17	0	-
NC_067477	17471934	17472014	U4	0	-
NC_067477	17812354	17812627	SCARNA13	0	+
NC_067477	18461025	18461161	SNORA17	0	+
NC_067477	21050938	21051045	U6	0	-
NC_067477	29162950	29163112	U1	0	-
NC_067477	29370249	29370353	U6	0	+
NC_067477	31162390	31162677	7SK	0	+
NC_067477	31496966	31497110	SNORA79	0	+
NC_067477	32068334	32068656	7SK	0	-
NC_067477	32266251	32266384	SNORA17	0	-
NC_067477	34912913	34913048	SNORA58	0	+
NC_067477	35544867	35545130	7SK	0	-
NC_067477	35705202	35705310	U6	0	-
NC_067477	35982719	35983067	7SK	0	-
NC_067477	36602094	36602169	U6	0	+
NC_067477	36884125	36884432	Metazoa_SRP	0	+
NC_067477	39107945	39108052	U6	0	+
NC_067477	39586400	39586529	SNORA17	0	+
NC_067477	39871537	39871679	SNORA48	0	-
NC_067477	41152068	41152175	U6	0	-
NC_067477	41985995	41986134	SCARNA3	0	+
NC_067477	43036944	43037049	U6	0	+
NC_067477	44202978	44203098	SNORA17	0	-
NC_067477	44604377	44604509	SNORA17	0	+
NC_067477	45033859	45034017	U1	0	-
NC_067477	45064410	45064513	U6	0	-
NC_067477	45722348	45722661	7SK	0	-
NC_067477	47347552	47347660	U6	0	-
NC_067477	48550486	48550763	IRES_HIF1	0	-
NC_067477	49304938	49305070	SNORA17	0	+
NC_067477	50733099	50733398	7SK	0	-
NC_067477	51494791	51494907	U5	0	+
NC_067477	51497189	51497262	tRNA	0	+
NC_067477	51791875	51791982	U6	0	-
NC_067477	53124333	53124633	Metazoa_SRP	0	+
NC_067477	53124374	53124593	Protozoa_SRP	0	+
NC_067477	53311716	53312016	Metazoa_SRP	0	-
NC_067477	53311756	53311975	Protozoa_SRP	0	-
NC_067477	55204191	55204347	U2	0	+
NC_067477	56065791	56065923	SNORA17	0	+
NC_067477	56644113	56644220	U6	0	+
NC_067477	57129472	57129604	SNORA17	0	+
NC_067477	57174300	57174402	U6	0	-
NC_067477	57650674	57650760	SNORD127	0	-
NC_067477	57964887	57965020	SNORA17	0	-
NC_067477	59631226	59631405	SNORA81	0	-
NC_067477	60432288	60432605	7SK	0	-
NC_067477	60843885	60843985	U6	0	-
NC_067477	60915359	60915675	7SK	0	-
NC_067477	62075654	62075761	U6	0	-
NC_067477	63174544	63174672	SNORA17	0	+
NC_067477	63687805	63687927	SNORA26	0	-
NC_067477	63778932	63779123	U2	0	-
NC_067477	64503736	64503865	5S_rRNA	0	-
NC_067477	65709348	65709456	U6	0	-
NC_067477	66324806	66324940	SNORA17	0	-
NC_067477	66602963	66603306	7SK	0	+
NC_067477	66617925	66618058	SNORA17	0	+
NC_067477	66939858	66939960	U6	0	+
NC_067477	67377410	67377517	U6	0	+
NC_067477	67848076	67848183	U6	0	-
NC_067477	67993648	67993780	SNORA41	0	-
NC_067477	68090692	68090856	U1	0	+
NC_067477	68101592	68101756	U1	0	+
NC_067477	68106242	68106406	U1	0	+
NC_067477	68108963	68109127	U1	0	-
NC_067477	68125516	68125680	U1	0	+
NC_067477	68128249	68128413	U1	0	-
NC_067477	68132908	68133072	U1	0	-
NC_067477	68143784	68143948	U1	0	-
NC_067477	68152758	68152922	U1	0	-
NC_067477	68219153	68219304	U1	0	-
NC_067477	70212215	70212322	U6	0	+
NC_067477	70212828	70212935	U6	0	-
NC_067477	70789237	70789344	U6	0	+
NC_067477	77193305	77193509	SNORA73	0	-
NC_067477	77429749	77429879	SNORA17	0	-
NC_067477	78072878	78073009	SNORA17	0	-
NC_067477	78774830	78774937	U6	0	+
NC_067477	79158292	79158552	7SK	0	+
NC_067477	79695093	79695200	U6	0	+
NC_067477	80820541	80820673	SNORA17	0	-
NC_067477	82060735	82060867	SNORA17	0	+
NC_067477	82365472	82365579	U6	0	+
NC_067477	84056963	84057095	SNORA17	0	-
NC_067477	85313542	85313642	U6	0	-
NC_067477	86227074	86227181	U6	0	+
NC_067477	87398001	87398120	SNORA17	0	+
NC_067477	88316232	88316387	SNORA29	0	+
NC_067477	88796362	88796684	7SK	0	+
NC_067477	88888837	88888971	SNORA17	0	-
NC_067477	90412473	90412612	SNORA17	0	+
NC_067477	90891955	90892059	U6atac	0	+
NC_067477	90958390	90958708	7SK	0	+
NC_067477	91097343	91097486	SNORA48	0	+
NC_067477	91347761	91347868	U6	0	+
NC_067477	92101847	92101979	U4	0	+
NC_067477	92895763	92895896	SNORA17	0	-
NC_067477	95435890	95435963	tRNA	0	-
NC_067477	95677364	95677495	SNORA17	0	-
NC_067477	95989696	95989828	SNORA17	0	+
NC_067477	96533558	96533726	U1	0	-
NC_067477	96577992	96578099	U6	0	+
NC_067477	96911693	96911800	U6	0	-
NC_067477	99978314	99978419	U6	0	-
NC_067477	100472795	100472864	U4	0	+
NC_067477	100568225	100568359	SNORA42	0	-
NC_067477	105786673	105786780	U6	0	-
NC_067477	106336326	106336453	SNORA17	0	-
NC_067477	106698773	106699043	7SK	0	+
NC_067477	108473519	108473625	U6	0	+
NC_067477	109705672	109705816	SNORA48	0	+
NC_067477	111107256	111107386	snoU109	0	-
NC_067477	113115512	113115614	U6	0	+
NC_067477	113712818	113713098	7SK	0	-
NC_067477	114632598	114632705	U6	0	+
NC_067477	115558125	115558215	tRNA	0	+
NC_067477	115558536	115558609	tRNA	0	+
NC_067477	116122392	116122511	5S_rRNA	0	+
NC_067477	116552080	116552222	SNORA48	0	-
NC_067477	118914076	118914152	SNORD53_SNORD92	0	-
NC_067477	118914761	118914839	SNORD53_SNORD92	0	-
NC_067477	118923904	118923989	SNORD53_SNORD92	0	-
NC_067477	118950940	118951012	tRNA	0	-
[truncated: 2,504 more rows]

## Sheet: Arvicola_amphibius
NC_052047	840595	840862	Metazoa_SRP	0	+
NC_052047	964355	964487	SNORA66	0	-
NC_052047	966898	967030	SNORA66	0	-
NC_052047	1465978	1466274	7SK	0	+
NC_052047	1565265	1565371	U6	0	-
NC_052047	4411491	4411564	tRNA	0	-
NC_052047	4595856	4595958	U6	0	-
NC_052047	7572483	7572588	U6	0	+
NC_052047	7888922	7889047	SNORA40	0	-
NC_052047	8474387	8474460	tRNA	0	-
NC_052047	10878435	10878729	7SK	0	-
NC_052047	11024642	11024749	U6	0	-
NC_052047	11984906	11985097	U2	0	+
NC_052047	12595594	12595722	SCARNA4	0	+
NC_052047	12595595	12595722	SCARNA15	0	+
NC_052047	12599261	12599394	SNORA70	0	-
NC_052047	12648672	12648777	U6	0	+
NC_052047	13577236	13577365	SCARNA23	0	+
NC_052047	13648432	13648761	7SK	0	-
NC_052047	16454323	16454451	SCARNA24	0	+
NC_052047	18885992	18886094	U6	0	-
NC_052047	18923239	18923403	U1	0	-
NC_052047	19633510	19633786	7SK	0	-
NC_052047	21487652	21487756	U6	0	-
NC_052047	22102925	22103124	RNase_MRP	0	+
NC_052047	22900415	22900522	SCARNA4	0	+
NC_052047	24509440	24509513	tRNA	0	-
NC_052047	25556120	25556224	U6	0	-
NC_052047	25624900	25625003	U6	0	+
NC_052047	27997255	27997559	7SK	0	-
NC_052047	29302839	29302961	SNORA26	0	-
NC_052047	30433014	30433117	U6	0	+
NC_052047	31029583	31029681	U6	0	+
NC_052047	31655069	31655123	GABA3	0	+
NC_052047	32255859	32255913	GABA3	0	+
NC_052047	33519201	33519307	mir-2968	0	-
NC_052047	36211241	36211535	7SK	0	+
NC_052047	37125772	37125908	SCARNA14	0	-
NC_052047	41331810	41331997	7SK	0	+
NC_052047	42600855	42600966	Y_RNA	0	+
NC_052047	45693402	45693568	U1	0	+
NC_052047	50717136	50717264	SCARNA4	0	+
NC_052047	51813391	51813500	U6	0	-
NC_052047	52417638	52417720	mir-218	0	-
NC_052047	52646452	52646559	U6	0	-
NC_052047	56546762	56546868	U6	0	+
NC_052047	61157139	61157237	U6	0	+
NC_052047	62479874	62479980	U6	0	+
NC_052047	65398036	65398144	SNORA70	0	-
NC_052047	67022994	67023100	U6	0	-
NC_052047	67578080	67578193	U8	0	-
NC_052047	67789592	67789768	TUG1_4	0	-
NC_052047	67790125	67790361	TUG1_3	0	-
NC_052047	67791690	67791778	TUG1_2	0	-
NC_052047	67791925	67792072	TUG1_1	0	-
NC_052047	68512824	68513108	Metazoa_SRP	0	+
NC_052047	68790797	68790902	U6	0	+
NC_052047	69028677	69028784	U6	0	-
NC_052047	69233125	69233219	SNORD125	0	+
NC_052047	69249628	69249935	Metazoa_SRP	0	+
NC_052047	69708511	69708588	bZIP	0	+
NC_052047	70526908	70527039	snoU109	0	+
NC_052047	70678179	70678311	SNORA9	0	-
NC_052047	70690886	70690987	SNORA70	0	-
NC_052047	70953746	70953909	U1	0	+
NC_052047	72013587	72013706	5S_rRNA	0	+
NC_052047	74107467	74107651	SNORD17	0	+
NC_052047	75523115	75523270	U1	0	-
NC_052047	76083603	76083739	ACA64	0	+
NC_052047	76121573	76121763	U2	0	-
NC_052047	80155204	80155529	7SK	0	+
NC_052047	82494376	82494509	SNORA84	0	-
NC_052047	82577002	82577102	U6	0	-
NC_052047	82653927	82654091	U1	0	-
NC_052047	83534346	83534655	7SK	0	-
NC_052047	85130510	85130642	SNORA41	0	+
NC_052047	85453434	85453541	U6	0	-
NC_052047	86696186	86696292	U6	0	-
NC_052047	88323926	88324086	U1	0	-
NC_052047	90640179	90640255	mir-216	0	+
NC_052047	90651573	90651649	mir-216	0	+
NC_052047	90655063	90655156	mir-217	0	+
NC_052047	93834846	93834933	mir-7	0	+
NC_052047	94611822	94611895	tRNA	0	+
NC_052047	96245565	96245672	U6	0	+
NC_052047	98147884	98148003	5S_rRNA	0	-
NC_052047	99209140	99209199	Antizyme_FSE	0	-
NC_052047	99764513	99764587	tRNA	0	-
NC_052047	99764708	99764781	tRNA	0	+
NC_052047	100102840	100102947	U6	0	-
NC_052047	100543395	100543468	tRNA	0	+
NC_052047	100605427	100605534	U6	0	+
NC_052047	101045909	101046016	U6	0	-
NC_052047	101166872	101166988	U6	0	+
NC_052047	101453065	101453168	U6	0	-
NC_052047	102016794	102016897	U6	0	-
NC_052047	102076045	102076151	U6	0	+
NC_052047	102570938	102571040	RNaseP_nuc	0	+
NC_052047	103481295	103481363	mir-139	0	+
NC_052047	103749473	103749546	tRNA	0	-
NC_052047	103966573	103966680	U6	0	-
NC_052047	104190846	104190951	U6	0	+
NC_052047	104555087	104555187	Gammaretro_CES	0	+
NC_052047	104557055	104557117	GP_knot1	0	+
NC_052047	105749402	105749539	SNORA84	0	-
NC_052047	105815179	105815316	SNORA84	0	-
NC_052047	106307196	106307303	U6	0	-
NC_052047	107284713	107284820	U6	0	+
NC_052047	107568789	107568896	U6	0	-
NC_052047	112523197	112523300	U6	0	-
NC_052047	112703668	112703751	tRNA	0	+
NC_052047	112785785	112785962	SNORD97	0	-
NC_052047	116793333	116793406	tRNA	0	+
NC_052047	116876133	116876438	7SK	0	+
NC_052047	116920323	116920599	7SK	0	-
NC_052047	118177194	118177303	U6	0	+
NC_052047	118305597	118305686	SNORD14	0	-
NC_052047	118643150	118643257	U6	0	-
NC_052047	121888750	121888846	U6	0	+
NC_052047	122820655	122820760	snoU13	0	-
NC_052047	122977334	122977416	tRNA	0	-
NC_052047	123056041	123056123	tRNA	0	+
NC_052047	123170534	123170636	U6	0	-
NC_052047	123789681	123789784	U2	0	+
NC_052047	126555365	126555472	U6	0	+
NC_052047	128248413	128248514	U6	0	-
NC_052047	129685066	129685194	SNORA30	0	+
NC_052047	131116564	131116670	U6	0	+
NC_052047	132633404	132633480	ZNRD1-AS1_2	0	-
NC_052047	138600226	138600552	7SK	0	-
NC_052047	140974397	140974686	7SK	0	+
NC_052047	142062540	142062616	mir-202	0	-
NC_052047	143123050	143123156	U6	0	-
NC_052047	143171955	143172051	mir-210	0	-
NC_052047	143398191	143398321	SNORA52	0	+
NC_052047	143606688	143606961	7SK	0	-
NC_052047	144021070	144021177	U6	0	-
NC_052047	144299980	144300085	U6	0	+
NC_052047	144460025	144460096	H19_1	0	+
NC_052047	144461051	144461121	H19_2	0	+
NC_052047	145046578	145046775	KCNQ1OT1_2	0	+
NC_052047	145067768	145067995	KCNQ1OT1_5	0	+
NC_052047	146881093	146881400	7SK	0	+
NC_052047	146967706	146967957	LSU_rRNA_eukarya	0	+
NC_052047	146967740	146967904	LSU_rRNA_archaea	0	+
NC_052047	146967740	146967904	LSU_rRNA_bacteria	0	+
NC_052047	147266135	147266442	7SK	0	+
NC_052047	147469389	147469462	tRNA	0	+
NC_052047	147809000	147809164	U1	0	+
NC_052047	148549808	148549938	snoU109	0	-
NC_052047	148982680	148982762	tRNA	0	-
NC_052047	149692203	149692260	mascRNA-menRNA	0	-
NC_052047	149695238	149695324	MALAT1	0	-
NC_052047	149719303	149719360	mascRNA-menRNA	0	-
NC_052047	149739258	149739391	NEAT1_3	0	-
NC_052047	149739559	149739666	NEAT1_2	0	-
NC_052047	149739783	149739902	NEAT1_1	0	-
NC_052047	150182699	150182781	mir-194	0	+
NC_052047	150182882	150182962	mir-192	0	+
NC_052047	150668774	150668881	U6	0	+
NC_052047	151783978	151784257	7SK	0	-
NC_052047	151816038	151816114	SNORD26	0	+
NC_052047	151816683	151816757	SNORD28	0	+
NC_052047	151817341	151817405	SNORD29	0	+
NC_052047	151817574	151817643	SNORD30	0	+
NC_052047	151817824	151817892	SNORD31	0	+
NC_052047	151818077	151818203	SNORD22	0	+
NC_052047	151988062	151988211	SNORA57	0	-
NC_052047	152568310	152568346	IRE_I	0	+
NC_052047	153149917	153150021	U6	0	+
NC_052047	154403592	154403665	tRNA	0	+
NC_052047	154407836	154407909	tRNA	0	+
NC_052047	154410735	154410808	tRNA	0	+
NC_052047	154412012	154412085	tRNA	0	-
NC_052047	154413544	154413627	tRNA	0	-
NC_052047	154414016	154414103	tRNA	0	-
NC_052047	154414334	154414407	tRNA	0	+
NC_052047	154414675	154414748	tRNA	0	+
NC_052047	155838402	155838694	7SK	0	+
NC_052047	158834174	158834580	PCA3_2	0	-
NC_052047	160387416	160387727	7SK	0	-
NC_052047	161162772	161162938	7SK	0	+
NC_052047	162076246	162076353	U6	0	+
NC_052047	164056032	164056122	mir-204	0	+
NC_052047	164843033	164843293	7SK	0	-
NC_052047	166588419	166588540	SNORA40	0	-
NC_052047	169235393	169235554	U1	0	+
NC_052047	170193814	170193889	mir-101	0	+
NC_052047	170672251	170672415	U1	0	+
NC_052047	171280577	171280678	U6	0	+
NC_052047	171838026	171838361	7SK	0	+
NC_052047	172625269	172625385	U6	0	-
NC_052047	173480236	173480365	SNORA38	0	-
NC_052047	173966719	173967015	7SK	0	-
NC_052047	175412151	175412229	mir-103	0	-
NC_052047	176217901	176218008	U6	0	-
NC_052047	176801940	176802046	U6	0	-
NC_052047	177553907	177553985	CPEB3_ribozyme	0	-
NC_052047	181415192	181415374	7SK	0	+
NC_052047	182808801	182808955	U1	0	-
NC_052047	183584681	183584788	U6	0	+
NC_052047	183615428	183615536	U6	0	-
NC_052047	183786498	183786626	SNORA40	0	+
NC_052047	183880650	183880795	SNORA12	0	-
NC_052047	184673069	184673168	U6	0	+
NC_052047	185144555	185144662	U6	0	-
NC_052047	186068124	186068214	mir-146	0	+
NC_052047	186342377	186342484	U6	0	+
NC_052047	191776046	191776341	7SK	0	+
NC_052047	193336481	193336588	U6	0	-
NC_052047	197868321	197868428	U6	0	-
NC_052047	198970407	198970512	U6	0	+
NC_052047	199325084	199325213	SNORA61	0	-
NC_052047	200130461	200130593	SNORA19	0	-
NC_052047	200132286	200132413	SNORA19	0	-
NC_052047	200340344	200340474	SNORA44	0	-
NC_052048	842832	842905	tRNA	0	+
NC_052048	1318669	1318751	SNORD45	0	+
NC_052048	2098931	2099035	U6	0	-
NC_052048	8216786	8217086	7SK	0	+
NC_052048	8385829	8386147	7SK	0	+
NC_052048	9985083	9985203	U2	0	-
NC_052048	11331712	11332097	LSU_rRNA_eukarya	0	+
NC_052048	11779994	11780097	U6	0	+
NC_052048	14273285	14273564	Metazoa_SRP	0	-
NC_052048	14412162	14412352	U2	0	-
NC_052048	15810590	15810649	p27_CRE	0	-
NC_052048	16226791	16227119	7SK	0	-
NC_052048	17215019	17215092	tRNA	0	+
NC_052048	17782811	17782916	U6	0	-
NC_052048	17911358	17911462	U6	0	+
NC_052048	18078833	18078937	U6	0	+
NC_052048	18601477	18601612	SNORA70	0	+
NC_052048	20856964	20857063	U6	0	-
NC_052048	21454185	21454469	7SK	0	-
NC_052048	22608087	22608201	K_chan_RES	0	+
NC_052048	22712501	22712615	K_chan_RES	0	+
NC_052048	22829900	22830014	K_chan_RES	0	+
NC_052048	23241599	23241672	tRNA	0	+
NC_052048	23520629	23520734	U6	0	-
NC_052048	24159182	24159217	IRE_I	0	+
NC_052048	24194786	24194924	SNORA70	0	+
NC_052048	24263881	24264198	snoU85	0	+
NC_052048	24332543	24332679	SCARNA11	0	-
NC_052048	24487928	24488035	U6	0	-
NC_052048	24717136	24717198	U7	0	+
NC_052048	24740455	24740526	mir-8	0	+
NC_052048	24740868	24740941	mir-8	0	+
NC_052048	24743403	24743665	snoU89	0	-
NC_052048	25748116	25748223	U6	0	-
NC_052048	25765957	25766057	Gammaretro_CES	0	+
NC_052048	26801119	26801216	U6	0	+
NC_052048	27142884	27142989	U6	0	+
NC_052048	27235832	27235958	U6atac	0	+
NC_052048	27554329	27554436	U6	0	+
NC_052048	28220980	28221087	U6	0	-
NC_052048	28307910	28308006	U6	0	+
NC_052048	28464551	28465049	LSU_rRNA_eukarya	0	+
NC_052048	30851752	30851859	U6	0	-
NC_052048	32083713	32083786	tRNA	0	+
NC_052048	32337977	32338117	SNORA7	0	+
NC_052048	32397005	32397259	Metazoa_SRP	0	+
NC_052048	33933173	33933246	tRNA	0	-
NC_052048	35098840	35098945	U6	0	-
NC_052048	36234204	36234512	7SK	0	-
NC_052048	36913861	36913968	U6	0	+
NC_052048	37617895	37618248	7SK	0	+
NC_052048	39389380	39389537	Metazoa_SRP	0	+
NC_052048	41604463	41604772	7SK	0	-
NC_052048	45185515	45185622	U6	0	-
NC_052048	45324120	45324313	SCARNA16	0	-
NC_052048	45370649	45370722	tRNA	0	-
NC_052048	47890164	47890302	RNaseP_nuc	0	+
NC_052048	48414642	48414919	7SK	0	-
NC_052048	48538764	48539216	RNaseP_nuc	0	-
NC_052048	51413419	51413520	U6	0	+
NC_052048	53644734	53644902	SSU_rRNA_eukarya	0	+
NC_052048	54200133	54200263	SNORA44	0	-
NC_052048	54275477	54275584	U6	0	-
NC_052048	56935633	56935740	U6	0	-
NC_052048	59304712	59304989	7SK	0	-
NC_052048	59315109	59315182	tRNA	0	-
NC_052048	59815585	59815715	SNORA61	0	+
NC_052048	61376853	61376924	tRNA	0	-
NC_052048	61969295	61969389	U6	0	+
NC_052048	62165688	62165795	U6	0	+
NC_052048	63365851	63365955	snoU13	0	+
NC_052048	63418652	63418975	7SK	0	+
NC_052048	65166518	65166632	SNORA42	0	-
NC_052048	68647314	68647387	tRNA	0	+
NC_052048	68849277	68849625	7SK	0	+
NC_052048	71625712	71625876	U1	0	+
NC_052048	72045081	72045154	tRNA	0	-
NC_052048	73709947	73710020	tRNA	0	-
NC_052048	73847124	73847228	U6	0	-
NC_052048	74865327	74865436	U6	0	-
NC_052048	75288053	75288118	MAT2A_A	0	+
NC_052048	75288844	75288908	MAT2A_B	0	+
NC_052048	75289028	75289080	MAT2A_C	0	+
NC_052048	75289148	75289189	MAT2A_D	0	+
NC_052048	75289245	75289312	MAT2A_E	0	+
NC_052048	75289353	75289419	MAT2A_F	0	+
NC_052048	75380971	75381078	U6	0	-
NC_052048	75437556	75437663	U6	0	+
NC_052048	75864614	75864751	SNORD94	0	+
NC_052048	75885188	75885310	5S_rRNA	0	+
NC_052048	76056757	76056830	tRNA	0	-
NC_052048	76770337	76770485	U1	0	+
NC_052048	77164974	77165081	U6	0	-
NC_052048	80197014	80197087	tRNA	0	+
NC_052048	82221284	82221391	U6	0	-
NC_052048	82634886	82634921	IRE_I	0	-
NC_052048	87224689	87224790	U6	0	-
NC_052048	90626526	90626582	LSU_rRNA_eukarya	0	-
NC_052048	91612392	91612500	U6	0	-
NC_052048	93211033	93211310	7SK	0	-
NC_052048	95234326	95234453	ACA64	0	-
NC_052048	98753671	98753771	Gammaretro_CES	0	+
NC_052048	98755641	98755704	GP_knot1	0	+
NC_052048	98766850	98766984	SNORA42	0	+
NC_052048	98944354	98944578	7SK	0	+
NC_052048	99472955	99473058	U6	0	-
NC_052048	99816609	99816732	SNORA70	0	+
NC_052048	100024382	100024483	U6	0	-
NC_052048	103664502	103664575	tRNA	0	+
NC_052048	103737728	103738039	7SK	0	-
NC_052048	106199486	106199670	7SK	0	+
NC_052048	106213008	106213127	5S_rRNA	0	+
NC_052048	106256259	106256569	7SK	0	+
NC_052048	107325331	107325438	U6	0	-
NC_052048	107605198	107605489	7SK	0	+
NC_052048	107737928	107737987	Antizyme_FSE	0	-
NC_052048	108138633	108138737	U6	0	-
NC_052048	108443157	108443311	LSU_rRNA_eukarya	0	+
NC_052048	114160051	114160155	U6	0	-
NC_052048	116368336	116368608	Six3os1_5	0	-
NC_052048	116370574	116370648	Six3os1_3	0	-
NC_052048	116371753	116371968	Six3os1_2	0	-
NC_052048	118181772	118181865	tRNA	0	-
NC_052048	121859305	121859585	7SK	0	-
NC_052048	121988030	121988131	U6	0	+
NC_052048	124926242	124926433	U2	0	+
NC_052048	126989333	126989436	U6	0	-
NC_052048	128362745	128362881	SNORA2	0	+
NC_052048	129989574	129989652	SNORD53_SNORD92	0	-
NC_052048	129990280	129990358	SNORD53_SNORD92	0	-
NC_052048	129998973	129999058	SNORD53_SNORD92	0	-
NC_052048	130033375	130033447	tRNA	0	-
NC_052048	130430069	130430188	5S_rRNA	0	-
NC_052048	131682125	131682198	tRNA	0	-
NC_052048	131682533	131682622	tRNA	0	-
NC_052048	132061418	132061523	U6	0	+
NC_052048	135473547	135473654	U6	0	+
NC_052048	139536554	139536817	Metazoa_SRP	0	-
NC_052048	140045431	140045601	HOTTIP_4	0	-
NC_052048	140048799	140049158	HOTTIP_3	0	-
NC_052048	140049245	140049643	HOTTIP_2	0	-
NC_052048	140062444	140062626	HOXA11-AS1_6	0	-
NC_052048	140063394	140063599	HOXA11-AS1_5	0	-
NC_052048	140064293	140064524	HOXA11-AS1_4	0	-
NC_052048	140065114	140065211	HOXA11-AS1_3	0	-
NC_052048	140065355	140065543	HOXA11-AS1_2	0	-
NC_052048	140065837	140065933	HOXA11-AS1_1	0	-
NC_052048	140082031	140082105	mir-196	0	+
NC_052048	140149977	140150118	HOTAIRM1_5	0	-
NC_052048	140150126	140150228	HOTAIRM1_4	0	-
NC_052048	140150242	140150300	HOTAIRM1_3	0	-
NC_052048	140153711	140153836	HOTAIRM1_1	0	-
NC_052048	141048468	141048541	mir-148	0	+
NC_052048	142306973	142307124	SNORA73	0	-
NC_052048	142942601	142942730	SNORA61	0	-
NC_052048	143511673	143511735	GP_knot1	0	-
NC_052048	143513605	143513705	Gammaretro_CES	0	-
NC_052048	143875501	143875573	SNORD93	0	-
NC_052048	143948479	143948580	U6	0	-
NC_052048	144687956	144688157	SNORA73	0	+
NC_052048	144847606	144847679	tRNA	0	+
NC_052048	144873154	144873279	SNORA33	0	-
NC_052048	146254294	146254401	U6	0	-
NC_052048	148407073	148407146	tRNA	0	-
NC_052048	148703630	148703738	U6	0	-
NC_052048	148848377	148848484	U6	0	-
NC_052048	149005074	149005174	Gammaretro_CES	0	+
NC_052048	149007044	149007106	GP_knot1	0	+
NC_052048	149112726	149112810	mir-671	0	-
NC_052048	149271797	149271897	U6	0	+
NC_052048	150103047	150103119	tRNA	0	-
NC_052048	150117569	150117641	tRNA	0	+
NC_052048	150123658	150123730	tRNA	0	-
NC_052048	150127892	150127964	tRNA	0	+
NC_052048	150128867	150128939	tRNA	0	+
NC_052048	150139337	150139409	tRNA	0	+
NC_052048	150154164	150154236	tRNA	0	+
NC_052048	150158133	150158205	tRNA	0	+
NC_052048	150159069	150159141	tRNA	0	+
NC_052048	150162105	150162177	tRNA	0	+
NC_052048	150185266	150185338	tRNA	0	+
NC_052048	150187523	150187595	tRNA	0	-
NC_052048	150189178	150189250	tRNA	0	-
NC_052048	150208174	150208246	tRNA	0	-
NC_052048	150220459	150220531	tRNA	0	-
NC_052048	150232849	150232921	tRNA	0	-
NC_052048	150234323	150234395	tRNA	0	-
NC_052048	150236080	150236152	tRNA	0	-
NC_052048	150239807	150239879	tRNA	0	+
NC_052048	150241962	150242034	tRNA	0	+
NC_052048	150246038	150246110	tRNA	0	-
NC_052048	150250862	150250934	tRNA	0	+
NC_052048	150251838	150251910	tRNA	0	+
NC_052048	150258070	150258142	tRNA	0	-
NC_052048	150263793	150263865	tRNA	0	+
NC_052048	150264408	150264480	tRNA	0	+
NC_052048	150268581	150268653	tRNA	0	-
NC_052048	150345321	150345425	U6	0	-
NC_052048	150599387	150599499	Y_RNA	0	+
NC_052048	150602189	150602291	Y_RNA	0	-
NC_052048	152194133	152194211	mir-653	0	-
NC_052048	152194757	152194840	mir-489	0	-
NC_052048	153003062	153003337	7SK	0	+
NC_052048	154355822	154355927	U6	0	+
NC_052048	155064398	155064667	7SK	0	+
NC_052048	155606644	155606823	DLX6-AS1_1	0	+
NC_052048	155655386	155655528	Evf-2_5p	0	-
NC_052048	157125383	157125714	7SK	0	+
NC_052048	157576344	157576455	U6	0	+
NC_052048	158869054	158869360	7SK	0	+
NC_052048	159752734	159752841	U6	0	+
NC_052048	161097749	161097812	GP_knot1	0	+
NC_052048	162591101	162591212	U6	0	-
NC_052048	164018397	164018504	U6	0	+
NC_052048	165045122	165045227	U6	0	-
NC_052048	165632408	165632520	ST7-AS1_2	0	+
NC_052048	165633883	165634054	ST7-OT4_2	0	+
NC_052048	165829501	165829614	ST7-OT3_3	0	+
NC_052048	166098716	166098789	tRNA	0	+
NC_052048	167143101	167143364	7SK	0	-
NC_052048	168633002	168633109	U6	0	+
NC_052048	169276619	169276733	K_chan_RES	0	+
NC_052048	169778896	169779061	U1	0	+
NC_052048	170721989	170722094	U6	0	+
NC_052048	175034215	175034303	mir-592	0	-
NC_052048	176199374	176199542	U1	0	-
NC_052048	177026875	177026976	LSU_rRNA_eukarya	0	-
NC_052048	177233784	177233861	mir-182	0	-
NC_052048	177237270	177237348	mir-96	0	-
NC_052048	177237476	177237550	mir-183	0	-
NC_052048	177586068	177586180	SCARNA8	0	-
NC_052048	177811561	177811796	MESTIT1_2	0	+
NC_052048	177813119	177813217	MESTIT1_3	0	+
NC_052048	177818544	177818640	mir-335	0	+
NC_052048	178123728	178123796	mir-29	0	-
NC_052048	178124070	178124140	mir-29	0	-
NC_052048	180694994	180695101	U6	0	-
NC_052048	182263210	182263310	Gammaretro_CES	0	-
NC_052048	182510029	182510289	Metazoa_SRP	0	+
NC_052048	183388578	183388673	mir-490	0	+
NC_052048	185136152	185136253	U6	0	+
NC_052048	185536877	185537039	U1	0	+
NC_052048	185546485	185546558	tRNA	0	+
NC_052048	185556181	185556286	U6	0	-
NC_052048	186288863	186288972	U6	0	-
NC_052048	186445080	186445200	SNORA71	0	-
NC_052048	187057767	187058071	7SK	0	-
NC_052048	187130399	187130506	U6	0	-
NC_052048	187474202	187474320	SNORA67	0	-
NC_052048	187870729	187870835	U6	0	+
NC_052048	188564739	188564846	U6	0	+
NC_052048	189282052	189282154	U6	0	+
NC_052048	190275718	190275814	U6	0	+
NC_052049	58232	58363	SNORA33	0	+
NC_052049	766632	766736	U6	0	-
NC_052049	6529061	6529131	SNORD123	0	+
NC_052049	13408105	13408212	U6	0	-
NC_052049	17077023	17077216	U2	0	-
NC_052049	17383297	17383403	U6	0	-
NC_052049	17466767	17466827	U6	0	-
NC_052049	18243237	18243401	U1	0	+
NC_052049	22081950	22082056	U6	0	+
NC_052049	22254255	22254548	7SK	0	-
NC_052049	23884078	23884363	7SK	0	-
NC_052049	23930902	23931224	7SK	0	+
NC_052049	24692064	24692379	7SK	0	-
NC_052049	26958797	26959087	7SK	0	-
NC_052049	28028949	28029030	SNORD72	0	-
NC_052049	28309086	28309875	SSU_rRNA_eukarya	0	-
NC_052049	30244706	30244964	7SK	0	-
NC_052049	31379926	31380196	7SK	0	-
NC_052049	31985143	31985217	tRNA	0	-
NC_052049	35589889	35589977	mir-449	0	-
NC_052049	36409393	36409500	U6	0	+
NC_052049	36785281	36785388	U6	0	-
NC_052049	39142578	39142661	mir-582	0	-
NC_052049	39916077	39916300	PART1_1	0	+
NC_052049	39916455	39916711	PART1_2	0	+
NC_052049	41323244	41323547	7SK	0	-
NC_052049	42182878	42182985	U6	0	-
NC_052049	43379223	43379369	SNORA62	0	-
NC_052049	44009294	44009401	U6	0	-
NC_052049	44022791	44022895	U6	0	+
NC_052049	45700631	45700921	7SK	0	-
NC_052049	47669858	47669926	U6	0	-
NC_052049	47769322	47769425	U6	0	-
NC_052049	48568593	48568899	7SK	0	+
NC_052049	49126601	49126705	U6	0	-
NC_052049	51320048	51320148	Gammaretro_CES	0	+
NC_052049	51322022	51322084	GP_knot1	0	+
NC_052049	51799702	51799883	U1	0	+
NC_052049	52383789	52383928	SNORA47	0	-
NC_052049	53827980	53828086	U6	0	-
NC_052049	54583692	54583969	7SK	0	+
NC_052049	56744214	56744339	U6atac	0	-
NC_052049	57347412	57347598	U2	0	+
NC_052049	57472137	57472272	snoU109	0	-
NC_052049	60152451	60153101	SSU_rRNA_eukarya	0	+
NC_052049	62993105	62993181	mir-9	0	+
NC_052049	62993105	62993181	mir-9	0	-
NC_052049	63385358	63385465	U6	0	-
NC_052049	65671241	65671525	7SK	0	-
NC_052049	67770950	67771246	7SK	0	-
NC_052049	70715170	70715306	SNORA71	0	-
NC_052049	71316451	71316560	U6	0	+
NC_052049	71318962	71319244	RNaseP_nuc	0	+
NC_052049	71827004	71827108	U6	0	-
NC_052049	77570001	77570105	U6	0	+
NC_052049	77782138	77782257	5S_rRNA	0	-
NC_052049	78667554	78667661	U6	0	+
NC_052049	81767364	81767483	5S_rRNA	0	-
NC_052049	84130935	84131035	Gammaretro_CES	0	+
NC_052049	84132904	84132966	GP_knot1	0	+
NC_052049	84316136	84316293	U1	0	-
NC_052049	84399362	84399487	SNORA40	0	+
NC_052049	84400211	84400342	SNORA18	0	+
NC_052049	84400466	84400539	SNORD5	0	+
NC_052049	84401576	84401711	SNORA1	0	+
NC_052049	84402724	84402853	SNORA25	0	+
NC_052049	84407461	84407531	snoU2-30	0	-
NC_052049	84407698	84407778	snoU2_19	0	-
NC_052049	85623657	85624000	7SK	0	+
NC_052049	87440658	87440965	7SK	0	+
NC_052049	88130792	88130899	U6	0	-
NC_052049	89262934	89263216	7SK	0	+
NC_052049	89330343	89330426	SNORD105	0	+
NC_052049	89331567	89331646	snoU105B	0	+
NC_052049	89919368	89919449	mir-199	0	-
NC_052049	90111715	90111901	uc_338	0	+
NC_052049	90596291	90596410	5S_rRNA	0	-
NC_052049	94189605	94189712	U6	0	-
NC_052049	99674135	99674231	snoU13	0	-
NC_052049	99760848	99761008	U1	0	+
NC_052049	100548394	100548457	GP_knot1	0	-
NC_052049	102022970	102023005	IRE_I	0	-
NC_052049	102369334	102369407	tRNA	0	+
NC_052049	103695531	103695690	U1	0	+
NC_052049	104302535	104302796	7SK	0	-
NC_052049	104427904	104428221	7SK	0	+
NC_052049	104891579	104891652	tRNA	0	-
NC_052049	105908033	105908246	LSU_rRNA_eukarya	0	-
NC_052049	107096713	107096817	U6	0	+
NC_052049	107663915	107664045	5S_rRNA	0	+
NC_052049	108702695	108702937	Metazoa_SRP	0	+
NC_052049	108748190	108748276	SNORD14	0	+
NC_052049	108748595	108748681	SNORD14	0	+
NC_052049	108749343	108749431	SNORD14	0	+
NC_052049	109514395	109514465	mir-10	0	+
NC_052049	109520339	109520415	let-7	0	+
NC_052049	111200007	111200114	U6	0	-
NC_052049	111919519	111919622	U6	0	-
NC_052049	113992768	113992869	U6	0	-
NC_052049	116002616	116002797	7SK	0	-
NC_052049	116728859	116729142	7SK	0	+
NC_052049	117058402	117058504	U6	0	+
NC_052049	119313201	119313268	mir-34	0	-
NC_052049	119313677	119313748	mir-34	0	-
NC_052049	120981725	120981822	U6	0	+
NC_052049	121655789	121655890	U6	0	-
NC_052049	122612180	122612523	7SK	0	+
NC_052049	125683795	125684055	7SK	0	-
NC_052049	127690923	127691030	U6	0	+
NC_052049	128625554	128625844	7SK	0	-
NC_052049	130358118	130358281	U1	0	-
NC_052049	131420422	131420593	U1	0	+
NC_052049	131530349	131530456	U6	0	+
NC_052049	131769042	131769221	7SK	0	+
NC_052049	131857292	131857433	U4	0	+
NC_052049	132618369	132618440	SNORD18	0	+
NC_052049	132619382	132619453	SNORD18	0	+
NC_052049	132734027	132734162	SCARNA14	0	+
NC_052049	133190747	133190819	tRNA	0	+
NC_052049	133484830	133484938	U6	0	-
NC_052049	133700481	133700597	U5	0	-
NC_052049	133704913	133705029	U5	0	-
NC_052049	134199709	134199765	Antizyme_FSE	0	+
NC_052049	134233593	134233693	Gammaretro_CES	0	+
NC_052049	134346278	134346397	5S_rRNA	0	+
NC_052049	134390756	134390920	U1	0	-
NC_052049	134833725	134834005	7SK	0	+
NC_052049	135461660	135461764	U6	0	+
NC_052049	135546010	135546113	U6	0	-
NC_052049	135819510	135819585	mir-190	0	-
NC_052049	135820621	135820735	5S_rRNA	0	-
NC_052049	136876222	136876345	SNORA40	0	+
NC_052049	137810431	137810541	7SK	0	+
NC_052049	139133791	139133890	U6	0	+
NC_052049	139303313	139303441	SCARNA4	0	-
NC_052049	139694939	139695046	U6	0	+
NC_052049	140886986	140887116	SNORA67	0	-
NC_052049	141139525	141139632	U6	0	-
NC_052049	141586244	141586351	U6	0	+
NC_052049	143239390	143239463	tRNA	0	+
NC_052049	145274158	145274264	U6	0	+
NC_052049	146528174	146528506	7SK	0	-
NC_052049	146831830	146831934	7SK	0	+
NC_052049	146920199	146920272	tRNA	0	+
NC_052049	150373672	150373779	U6	0	-
NC_052049	151290393	151290499	U6	0	-
NC_052049	152183778	152183884	U6	0	-
NC_052049	154421314	154421469	U1	0	-
NC_052049	155797691	155797797	U6	0	+
NC_052049	156065985	156066092	U6	0	+
NC_052049	156109465	156109539	SNORD50	0	-
NC_052049	156267369	156267404	IRE_I	0	-
NC_052049	156873770	156873853	mir-184	0	-
NC_052049	157176485	157176558	tRNA	0	-
NC_052049	157317075	157317180	U6	0	+
NC_052049	157536243	157536347	U6	0	-
NC_052049	161268876	161269181	7SK	0	-
NC_052049	162919636	162919699	GP_knot1	0	+
NC_052049	164983447	164983554	PISRT1	0	-
NC_052049	166943091	166943219	SCARNA4	0	-
NC_052049	169106968	169107074	5S_rRNA	0	-
NC_052049	169199762	169200109	7SK	0	+
NC_052049	170665518	170665590	tRNA	0	+
NC_052049	170668131	170668203	tRNA	0	+
NC_052049	170670016	170670088	tRNA	0	-
NC_052049	172422479	172422565	mir-135	0	+
NC_052049	172449081	172449169	let-7	0	+
NC_052049	174291563	174291663	U6	0	+
NC_052049	174804086	174804159	SNORD5	0	+
NC_052049	174891162	174891290	SCARNA4	0	+
NC_052049	174954509	174954600	mir-191	0	-
NC_052049	174954510	174954601	mir-191	0	+
NC_052049	174954964	174955046	mir-425	0	+
NC_052049	175136141	175136247	U6	0	+
NC_052049	175625241	175625354	U6	0	-
NC_052049	175808958	175809089	SNORA43	0	-
NC_052049	176642056	176642163	U6	0	-
NC_052049	177833600	177833683	mir-128	0	-
NC_052049	180269673	180269780	U6	0	+
NC_052049	182149049	182149367	7SK	0	-
NC_052049	182483521	182483594	tRNA	0	+
NC_052049	183735961	183736265	7SK	0	+
NC_052049	184518209	184518290	mir-26	0	+
NC_052049	184518209	184518290	mir-26	0	-
NC_052049	185382662	185382769	U6	0	-
NC_052049	185624490	185624645	SNORA62	0	+
NC_052049	185625034	185625236	SNORA73	0	+
NC_052049	185626646	185626792	SNORA62	0	+
NC_052049	186715652	186715927	7SK	0	+
NC_052049	188083047	188083118	mir-138	0	+
NC_052049	188916554	188916627	tRNA	0	-
NC_052049	188936347	188936617	7SK	0	-
NC_052049	189509968	189510100	SNORA41	0	+
NC_052050	1581827	1581929	U6	0	-
NC_052050	1867754	1867821	mir-338	0	+
NC_052050	3926763	3926877	U6	0	-
NC_052050	4754994	4755279	7SK	0	-
NC_052050	4812695	4812881	SCARNA16	0	-
NC_052050	4992471	4992578	U6	0	+
NC_052050	5586351	5586467	5S_rRNA	0	+
NC_052050	5743627	5743755	SCARNA4	0	+
NC_052050	6175980	6176114	SNORA70	0	-
NC_052050	6296018	6296125	U6	0	-
NC_052050	6479108	6479181	tRNA	0	-
NC_052050	6479549	6479622	tRNA	0	+
NC_052050	6479851	6479924	tRNA	0	-
NC_052050	7750672	7750779	U6	0	+
NC_052050	12093926	12094034	U6	0	+
NC_052050	12850519	12850807	7SK	0	-
NC_052050	13476572	13476645	tRNA	0	-
NC_052050	14380179	14380286	U6	0	+
NC_052050	14572284	14572357	tRNA	0	-
NC_052050	15077852	15077983	SNORA76	0	-
NC_052050	15078177	15078247	SNORND104	0	-
NC_052050	15836521	15836621	U6	0	+
NC_052050	16437075	16437338	7SK	0	-
NC_052050	16503334	16503435	U6	0	-
NC_052050	18044670	18044810	U1	0	+
NC_052050	18120919	18121025	U6	0	+
NC_052050	19275486	19275793	7SK	0	-
NC_052050	19318048	19318180	SNORA33	0	-
NC_052050	19514087	19514253	U2	0	-
NC_052050	19894397	19894588	U2	0	-
NC_052050	19899923	19900114	U2	0	+
NC_052050	19906125	19906316	U2	0	+
NC_052050	19910185	19910376	U2	0	-
NC_052050	19916406	19916597	U2	0	-
NC_052050	19934523	19934714	U2	0	-
NC_052050	19967653	19967844	U2	0	-
NC_052050	19971687	19971878	U2	0	+
NC_052050	20015910	20015973	NBR2	0	-
NC_052050	20173349	20173478	U2	0	+
NC_052050	20626485	20626771	7SK	0	+
NC_052050	20988884	20988993	SNORA40	0	-
NC_052050	22782081	22782188	U6	0	+
NC_052050	22857833	22857938	U6	0	+
NC_052050	22944209	22944313	SNORD124	0	+
NC_052050	22952378	22952471	G-CSF_SLDE	0	-
NC_052050	23144421	23144613	U2	0	+
NC_052050	23414013	23414126	Y_RNA	0	+
NC_052050	23463250	23463357	U6	0	-
NC_052050	23643368	23643440	tRNA	0	+
NC_052050	23644001	23644073	tRNA	0	+
NC_052050	23818413	23818485	tRNA	0	+
NC_052050	23820131	23820203	tRNA	0	-
NC_052050	23842854	23842926	tRNA	0	+
NC_052050	23904623	23904697	tRNA	0	+
NC_052050	24089256	24089541	7SK	0	-
NC_052050	24762735	24762809	mir-148	0	-
NC_052050	25281673	25281749	mir-10	0	-
NC_052050	25333438	25333514	mir-196	0	-
NC_052050	25395591	25395724	HOXB13-AS1_1	0	+
NC_052050	25396085	25396166	HOXB13-AS1_2	0	+
NC_052050	25490628	25490749	SNORA26	0	-
NC_052050	25781570	25781642	tRNA	0	+
NC_052050	28925976	28926083	U6	0	-
NC_052050	29840735	29840835	Gammaretro_CES	0	-
NC_052050	31791210	31791309	U6	0	+
NC_052050	32121477	32121759	7SK	0	+
NC_052050	33499738	33499822	mir-142	0	-
NC_052050	33499739	33499823	mir-142	0	+
NC_052050	33785787	33786005	ACEA_U3	0	-
NC_052050	33785788	33786005	U3	0	-
NC_052050	33793820	33794038	ACEA_U3	0	-
NC_052050	33793821	33794038	U3	0	-
NC_052050	33799183	33799401	ACEA_U3	0	-
NC_052050	33799184	33799401	U3	0	-
NC_052050	33804571	33804789	ACEA_U3	0	-
NC_052050	33804572	33804789	U3	0	-
NC_052050	33821565	33821729	U1	0	-
NC_052050	33825697	33825861	U1	0	-
NC_052050	33869224	33869332	U6	0	+
NC_052050	33923887	33923994	U6	0	+
NC_052050	33935880	33936004	SNORA70	0	-
NC_052050	34134836	34134920	mir-301	0	-
NC_052050	34259208	34259347	SCARNA3	0	+
NC_052050	34656020	34656211	U2	0	-
NC_052050	34662639	34662711	mir-21	0	+
NC_052050	34776943	34777050	U6	0	-
NC_052050	34796076	34796218	SNORA48	0	+
NC_052050	34808264	34808365	U6	0	+
NC_052050	35956800	35957097	7SK	0	+
NC_052050	37188524	37188676	LSU_rRNA_archaea	0	+
NC_052050	37188524	37188676	LSU_rRNA_eukarya	0	+
NC_052050	37417455	37417749	7SK	0	-
NC_052050	37977033	37977130	snoZ30	0	-
NC_052050	38001054	38001245	U2	0	-
NC_052050	38119644	38119835	U2	0	+
NC_052050	38608998	38609104	U6	0	-
NC_052050	41142227	41142369	SNORA43	0	-
NC_052050	41347588	41347695	U6	0	-
NC_052050	41571336	41571409	tRNA	0	+
NC_052050	41578467	41578552	mir-365	0	-
NC_052050	41591879	41591951	mir-193	0	-
NC_052050	41599133	41599205	tRNA	0	-
NC_052050	41667982	41668088	U6	0	+
NC_052050	41671526	41671634	U6	0	+
NC_052050	41716742	41716846	U6	0	-
NC_052050	42339599	42339705	U6	0	-
NC_052050	42341511	42341617	U6	0	-
NC_052050	43098075	43098179	U6	0	+
NC_052050	43163990	43164062	snoZ17	0	+
NC_052050	43263045	43263318	Metazoa_SRP	0	+
NC_052050	43265066	43265137	mir-451	0	-
NC_052050	43265067	43265138	mir-451	0	+
NC_052050	43265230	43265308	mir-144	0	-
NC_052050	44287845	44287926	mir-423	0	+
NC_052050	44450567	44450674	U6	0	-
NC_052050	45895678	45895762	mir-22	0	-
NC_052050	45971271	45971374	U6	0	+
NC_052050	46191619	46191697	mir-132	0	-
NC_052050	46191908	46191990	mir-132	0	-
NC_052050	46287734	46287842	U6	0	-
NC_052050	46464920	46465013	SNORD91	0	-
NC_052050	46465686	46465779	SNORD91	0	-
NC_052050	46531396	46531599	IRES_mnt	0	-
NC_052050	46585825	46585966	SNORA48	0	-
NC_052050	48086308	48086471	U1	0	-
NC_052050	48222628	48222763	SCARNA4	0	-
NC_052050	48608598	48608930	7SK	0	-
NC_052050	48919528	48919653	U6atac	0	-
NC_052050	50299305	50299409	U6	0	-
NC_052050	50761685	50761769	mir-15	0	-
NC_052050	50761688	50761765	mir-16	0	-
NC_052050	50761984	50762069	mir-497	0	+
NC_052050	50761985	50762070	mir-497	0	-
NC_052050	50978852	50978935	mir-324	0	-
NC_052050	51322327	51322471	SNORA48	0	+
NC_052050	51323232	51323373	SNORD10	0	+
NC_052050	51324236	51324376	SNORA67	0	+
NC_052050	51644161	51644300	SCARNA21	0	+
NC_052050	51771618	51771726	U6	0	-
NC_052050	51895570	51895643	tRNA	0	+
NC_052050	51896145	51896217	tRNA	0	+
NC_052050	51896664	51896746	tRNA	0	-
NC_052050	51897244	51897331	tRNA	0	+
NC_052050	51901855	51901926	tRNA	0	+
NC_052050	51910291	51910373	tRNA	0	-
NC_052050	51910597	51910671	tRNA	0	-
NC_052050	51952680	51952816	U8	0	-
NC_052050	51962360	51962432	tRNA	0	+
NC_052050	51962778	51962860	tRNA	0	+
NC_052050	51963078	51963152	tRNA	0	+
NC_052050	51963519	51963593	tRNA	0	+
NC_052050	51981753	51981825	tRNA	0	-
NC_052050	51982325	51982397	tRNA	0	+
NC_052050	51984185	51984257	tRNA	0	-
NC_052050	51984724	51984796	tRNA	0	-
NC_052050	51987047	51987121	tRNA	0	-
NC_052050	51987406	51987488	tRNA	0	-
NC_052050	51987905	51987979	tRNA	0	-
NC_052050	52033373	52033479	U6	0	-
NC_052050	52263973	52264109	U8	0	-
NC_052050	55213117	55213217	U6	0	-
NC_052050	58149898	58150025	SCARNA4	0	+
NC_052050	58184518	58184590	tRNA	0	+
NC_052050	58309123	58309195	SNORD65	0	-
NC_052050	58309744	58309814	SNORD49	0	-
NC_052050	58310244	58310313	SNORD49	0	-
NC_052050	58371077	58371186	U6	0	+
NC_052050	58621105	58621235	SNORA44	0	-
NC_052050	59595269	59595341	tRNA	0	+
NC_052050	60279169	60279255	U6	0	-
NC_052050	60369011	60369115	U6	0	-
NC_052050	60800843	60800951	5S_rRNA	0	+
NC_052050	62006439	62006485	Histone3	0	-
NC_052050	62019601	62019647	Histone3	0	+
NC_052050	62117109	62117182	tRNA	0	-
NC_052050	62718218	62718290	tRNA	0	+
NC_052050	63295486	63295605	5S_rRNA	0	-
NC_052050	64847266	64847573	7SK	0	-
NC_052050	65470693	65470831	SNORA29	0	-
NC_052050	65537801	65537903	U6	0	+
NC_052050	65853992	65854101	U6	0	+
NC_052050	66934424	66934531	U6	0	+
NC_052050	67511276	67511546	7SK	0	+
NC_052050	68603148	68603276	SNORA20	0	-
NC_052050	68930173	68930304	SNORA70	0	-
NC_052050	68930591	68930699	U6	0	-
NC_052050	69621154	69621342	7SK	0	-
NC_052050	70825377	70825472	mir-340	0	-
NC_052050	71778093	71778175	tRNA	0	+
NC_052050	71778451	71778524	tRNA	0	-
NC_052050	71778803	71778875	tRNA	0	-
NC_052050	71780740	71780813	tRNA	0	-
NC_052050	71798281	71798353	tRNA	0	+
NC_052050	71798751	71798824	tRNA	0	+
NC_052050	71809809	71809882	tRNA	0	-
NC_052050	71814804	71814877	tRNA	0	-
NC_052050	72621105	72621261	U1	0	+
NC_052050	76627241	76627348	U6	0	+
NC_052050	77344957	77345279	7SK	0	-
NC_052050	77946479	77946533	GABA3	0	+
NC_052050	78142108	78142162	GABA3	0	+
NC_052050	78412975	78413062	mir-146	0	+
NC_052050	78422644	78422916	Metazoa_SRP	0	-
NC_052050	80879383	80879696	7SK	0	+
NC_052050	83298815	83299114	7SK	0	+
NC_052050	84114601	84114679	mir-103	0	-
NC_052050	84284822	84285072	7SK	0	-
NC_052050	84290643	84290726	mir-218	0	-
NC_052050	86637235	86637341	U6	0	+
NC_052050	87820652	87820771	5S_rRNA	0	+
NC_052050	89298729	89298860	SNORA33	0	-
NC_052050	89536363	89536434	tRNA	0	-
NC_052050	90106412	90106548	SNORA70	0	-
NC_052050	90221959	90222063	U6	0	+
NC_052050	90712827	90712954	ACA64	0	+
NC_052050	90898726	90898809	SNORD60	0	-
NC_052050	91836103	91836176	tRNA	0	+
NC_052050	91837694	91837767	tRNA	0	+
NC_052050	91839478	91839551	tRNA	0	-
NC_052050	91840468	91840540	tRNA	0	+
NC_052050	91851765	91851838	tRNA	0	+
NC_052050	91851975	91852047	tRNA	0	-
NC_052050	91854213	91854285	tRNA	0	+
NC_052050	91860520	91860593	tRNA	0	+
NC_052050	91864289	91864362	tRNA	0	+
NC_052050	91866323	91866396	tRNA	0	+
NC_052050	91869480	91869553	tRNA	0	+
NC_052050	96449362	96449655	7SK	0	+
NC_052050	96692033	96692306	7SK	0	-
NC_052050	98009964	98010037	tRNA	0	-
NC_052050	98449151	98449224	tRNA	0	+
NC_052050	102096106	102096178	tRNA	0	+
NC_052050	102116875	102116950	mir-193	0	+
NC_052050	102121421	102121507	mir-365	0	+
NC_052050	103321800	103322135	7SK	0	+
NC_052050	105170173	105170304	SNORA68	0	-
NC_052050	106959368	106959430	GP_knot1	0	-
NC_052050	106961299	106961399	Gammaretro_CES	0	-
NC_052050	111688975	111689500	7SK	0	-
NC_052050	113072727	113072853	U6atac	0	-
NC_052050	113333468	113333598	SNORA70	0	+
NC_052050	113995233	113995352	5S_rRNA	0	-
NC_052050	114962639	114962746	U6	0	-
NC_052050	116297440	116297753	7SK	0	-
NC_052050	117054008	117054264	Metazoa_SRP	0	-
NC_052050	119506061	119506188	SNORA40	0	+
NC_052050	121682312	121682604	7SK	0	+
NC_052050	123835618	123835680	GP_knot1	0	-
NC_052050	123837496	123837596	Gammaretro_CES	0	-
NC_052050	128544825	128545147	7SK	0	-
NC_052050	131020536	131020640	U6	0	-
NC_052050	134890127	134890200	mir-383	0	+
NC_052050	137028669	137028856	U2	0	-
NC_052050	140654349	140654526	7SK	0	+
NC_052050	140969586	140969690	snoU13	0	+
NC_052050	144952451	144952788	7SK	0	-
NC_052050	144961791	144962073	7SK	0	+
NC_052050	145335576	145335708	SNORA76	0	+
NC_052050	145372319	145372420	U6	0	-
NC_052050	145422495	145422596	U6	0	-
NC_052050	145488780	145489063	7SK	0	-
NC_052050	147707370	147707438	mir-486	0	+
NC_052050	147707370	147707438	mir-486	0	-
NC_052050	148211780	148211865	DPB	0	+
NC_052050	149205622	149205745	U6atac	0	+
NC_052050	152145538	152145657	5S_rRNA	0	-
NC_052050	153255170	153255488	7SK	0	+
NC_052050	154051131	154051234	U6	0	+
NC_052050	157036869	157037411	LSU_rRNA_eukarya	0	+
NC_052050	157427258	157427377	5S_rRNA	0	+
NC_052050	159251202	159251402	DAOA-AS1_2	0	-
NC_052050	159257090	159257287	DAOA-AS1_1	0	-
NC_052050	160718823	160718930	U6	0	-
NC_052051	355268	355370	U6	0	-
NC_052051	528680	528967	Metazoa_SRP	0	+
NC_052051	797549	797653	U6	0	-
NC_052051	1071857	1071929	mir-124	0	-
NC_052051	1542662	1542734	mir-133	0	+
NC_052051	1542662	1542734	mir-133	0	-
NC_052051	1552261	1552338	mir-1	0	-
NC_052051	1707721	1707822	U6	0	+
NC_052051	4527978	4528104	GNAS-AS1_5	0	-
NC_052051	4555768	4555847	mir-296	0	+
NC_052051	6331608	6331820	SCARNA2	0	-
NC_052051	11583078	11583192	K_chan_RES	0	+
NC_052051	11986566	11986940	7SK	0	-
NC_052051	14317652	14317785	SNORA84	0	-
NC_052051	17188521	17188806	7SK	0	+
NC_052051	19878942	19879047	U6	0	+
NC_052051	20026610	20026741	SNORA71	0	-
NC_052051	20027501	20027634	SNORA71	0	-
NC_052051	20043132	20043263	SNORA71	0	+
NC_052051	20044757	20044888	SNORA71	0	+
NC_052051	20046439	20046570	SNORA71	0	+
NC_052051	20648867	20648994	SNORA61	0	+
NC_052051	21008094	21008203	U6	0	+
NC_052051	21502898	21502961	GP_knot1	0	+
NC_052051	21848497	21848745	7SK	0	-
NC_052051	21953048	21953390	7SK	0	-
NC_052051	22745091	22745170	mir-499	0	-
NC_052051	23061428	23061526	U6	0	-
NC_052051	23564369	23564476	U6	0	-
NC_052051	24303515	24303621	U6	0	+
NC_052051	25027618	25027725	U6	0	+
NC_052051	26811731	26811838	U6	0	+
NC_052051	27090247	27090354	U6	0	-
NC_052051	27342248	27342355	U6	0	-
NC_052051	28752935	28753146	snoU85	0	-
NC_052051	32498919	32499159	SNORD17	0	+
NC_052051	34181453	34181717	7SK	0	-
NC_052051	36143245	36143345	snoU13	0	+
NC_052051	38905066	38905139	tRNA	0	+
NC_052051	39166190	39166336	U1	0	+
NC_052051	39925428	39925531	U6	0	+
NC_052051	40275393	40275478	U6	0	+
NC_052051	42689368	42689654	7SK	0	-
NC_052051	43067277	43067380	U6	0	-
NC_052051	43708813	43708977	U1	0	-
NC_052051	43825617	43825657	Prion_pknot	0	-
NC_052051	44329985	44330263	RNaseP_nuc	0	+
NC_052051	44405372	44405480	U6	0	+
NC_052051	44438359	44438437	mir-103	0	-
NC_052051	45211880	45211983	U6	0	-
NC_052051	45495530	45495600	SNORD57	0	-
NC_052051	45498154	45498222	SNORD110	0	-
NC_052051	46611390	46611487	U6	0	+
NC_052051	48320875	48321118	7SK	0	+
NC_052051	48484891	48484977	U4	0	-
NC_052051	49103134	49103238	U6	0	-
NC_052051	51776134	51776422	7SK	0	+
NC_052051	53009275	53009352	mir-147	0	-
NC_052051	53182515	53182587	tRNA	0	-
NC_052051	53183119	53183191	tRNA	0	+
NC_052051	53184602	53184674	tRNA	0	+
NC_052051	54762078	54762176	Y_RNA	0	-
NC_052051	54849625	54849731	U6	0	-
NC_052051	56368856	56368960	U6	0	+
NC_052051	56391521	56391629	U6	0	-
NC_052051	56619443	56619525	tRNA	0	+
NC_052051	56918550	56918622	tRNA	0	+
NC_052051	57082306	57082413	U6	0	+
NC_052051	57335297	57336020	LSU_rRNA_eukarya	0	-
NC_052051	57335471	57336083	LSU_rRNA_bacteria	0	-
NC_052051	57335631	57336021	LSU_rRNA_archaea	0	-
NC_052051	58574401	58574733	7SK	0	-
NC_052051	58772042	58772313	7SK	0	-
NC_052051	59846086	59846193	U6	0	+
NC_052051	60201377	60201571	LSU_rRNA_archaea	0	-
NC_052051	60201377	60201571	LSU_rRNA_eukarya	0	-
NC_052051	60207856	60208180	7SK	0	+
NC_052051	61354611	61354925	7SK	0	-
NC_052051	61633420	61633553	Hovlinc	0	-
NC_052051	63032199	63032327	SNORA11	0	-
NC_052051	63078285	63078423	SCARNA21	0	-
NC_052051	68000107	68000221	K_chan_RES	0	-
NC_052051	69116257	69116465	7SK	0	-
NC_052051	70169573	70169867	WT1-AS_7	0	+
NC_052051	70169995	70170245	WT1-AS_8	0	+
NC_052051	71373122	71373277	SCARNA21	0	-
NC_052051	72147466	72147567	U6	0	-
NC_052051	76489724	76489998	7SK	0	-
NC_052051	81924685	81924981	7SK	0	-
NC_052051	83437789	83438050	LSU_rRNA_eukarya	0	+
NC_052051	83738326	83738437	SNORD67	0	-
NC_052051	84148062	84148169	U6	0	-
NC_052051	84638971	84639078	U6	0	+
NC_052051	86207076	86207369	7SK	0	-
NC_052051	87238497	87238574	mir-1	0	+
NC_052051	87241086	87241158	mir-133	0	+
NC_052051	87241086	87241158	mir-133	0	-
NC_052051	87448905	87449059	LSU_rRNA_eukarya	0	+
NC_052051	89388246	89388393	SNORA44	0	-
NC_052051	89476258	89476549	7SK	0	-
NC_052051	91960635	91960737	U6	0	+
NC_052051	93007835	93008134	7SK	0	-
NC_052051	98708804	98709044	7SK	0	+
NC_052051	102137741	102137822	mir-187	0	-
NC_052051	103326512	103326824	7SK	0	-
NC_052051	109578001	109578295	7SK	0	+
NC_052051	110192220	110192324	U6	0	-
NC_052051	110970001	110970135	SNORA13	0	+
NC_052051	111445117	111445352	7SK	0	+
NC_052051	112070861	112070930	SNORD63	0	-
NC_052051	112072675	112072748	SNORD63	0	-
NC_052051	112411448	112411547	snoU13	0	+
NC_052051	112690182	112690379	SNORA74	0	+
NC_052051	113938093	113938221	Vault	0	+
NC_052051	113969316	113969389	SNORD63	0	+
NC_052051	115538372	115538465	SPRY4-IT1_1	0	+
NC_052051	115538545	115538669	SPRY4-IT1_2	0	+
NC_052051	117669914	117670218	7SK	0	-
NC_052051	118917186	118917326	SNORA67	0	-
NC_052051	122003251	122003572	7SK	0	+
NC_052051	122644652	122644757	U6	0	-
NC_052051	124312123	124312241	5S_rRNA	0	+
NC_052051	125353401	125353563	U1	0	+
NC_052051	127155108	127155181	tRNA	0	+
NC_052051	130183432	130183538	U6	0	-
NC_052051	130443768	130444092	7SK	0	+
NC_052051	131116139	131116414	7SK	0	-
NC_052051	132155170	132155348	7SK	0	+
NC_052051	132638588	132638696	U6	0	-
NC_052051	134460549	134460885	7SK	0	-
NC_052051	135956411	135956509	U6	0	-
NC_052051	136122674	136122760	mir-145	0	-
NC_052051	136124073	136124157	mir-143	0	-
NC_052051	138237495	138237593	U6	0	-
NC_052051	139472577	139472884	7SK	0	-
NC_052051	139487677	139487750	mir-122	0	+
NC_052051	140791817	140792105	7SK	0	+
NC_052051	141508462	141508591	SNORA61	0	+
NC_052051	141838836	141838939	U6	0	-
NC_052051	142395609	142395826	LSU_rRNA_eukarya	0	-
NC_052051	147135358	147135465	U6	0	-
NC_052051	147990826	147990905	SCARNA18	0	-
NC_052051	148194424	148194490	SNORD58	0	+
NC_052051	148194825	148194890	SNORD58	0	+
NC_052051	148195263	148195328	SNORD58	0	+
NC_052051	150099990	150100122	SNORA41	0	-
NC_052051	150107198	150107303	snoU13	0	+
NC_052051	150575874	150575976	U6	0	+
NC_052051	150579506	150579609	U6	0	-
NC_052051	150720323	150720582	7SK	0	+
NC_052051	150721682	150721973	7SK	0	-
NC_052051	154617027	154617200	U1	0	-
NC_052051	156868873	156868970	U6	0	+
NC_052051	159842959	159843032	tRNA	0	+
NC_052051	160285688	160285796	U6	0	+
NC_052051	160483444	160483537	U6	0	+
NC_052051	160517870	160517994	U6atac	0	-
NC_052052	360294	360361	mir-8	0	+
NC_052052	362062	362131	mir-8	0	+
NC_052052	388071	388175	U6	0	+
NC_052052	4075229	4075552	7SK	0	+
NC_052052	5332341	5332500	U1	0	-
NC_052052	6243679	6243757	mir-34	0	-
NC_052052	7015828	7015930	SNORA68	0	-
NC_052052	7808478	7808699	7SK	0	+
NC_052052	11189637	11189744	U6	0	-
NC_052052	11682735	11682842	U6	0	+
NC_052052	11887464	11887571	U6	0	+
NC_052052	12488954	12489258	7SK	0	+
NC_052052	12789714	12789819	U6	0	-
NC_052052	13946296	13946455	U1	0	+
NC_052052	14395563	14395758	7SK	0	+
NC_052052	14780542	14780631	U6	0	+
NC_052052	16369390	16369477	U6atac	0	+
NC_052052	16569942	16570045	U6	0	-
NC_052052	17075567	17075670	U6	0	-
NC_052052	18278789	18279074	7SK	0	-
NC_052052	18421872	18421985	SNORA44	0	+
NC_052052	19165797	19165907	U6	0	+
NC_052052	19439892	19439996	Y_RNA	0	+
NC_052052	19461224	19461513	7SK	0	+
NC_052052	19528882	19528986	U6	0	+
NC_052052	19721425	19721529	U6	0	-
NC_052052	19792476	19792642	SCARNA1	0	+
NC_052052	20270060	20270264	SNORA73	0	+
NC_052052	20270588	20270790	SNORA73	0	+
NC_052052	20271069	20271273	SNORA73	0	+
NC_052052	20297155	20297262	U6	0	+
NC_052052	20311255	20311329	SNORD99	0	-
NC_052052	20311692	20311821	SNORA61	0	-
NC_052052	20311977	20312107	SNORA44	0	-
NC_052052	20312675	20312811	SNORA16	0	-
NC_052052	20348882	20349016	U11	0	+
NC_052052	21802584	21802667	SNORD103	0	-
NC_052052	21812869	21812952	SNORD103	0	-
NC_052052	21826660	21826734	SNORD103	0	-
NC_052052	22020630	22020774	SNORA48	0	-
NC_052052	22141006	22141104	U6	0	-
NC_052052	22860330	22860494	U1	0	+
NC_052052	25233336	25233465	SCARNA4	0	+
NC_052052	25659677	25659816	SNORA55	0	+
NC_052052	27464500	27464800	7SK	0	-
NC_052052	27646610	27646698	U6	0	+
NC_052052	28990687	28990821	SNORA55	0	-
NC_052052	28992092	28992225	SNORA55	0	-
NC_052052	29282606	29282828	IRES_L-myc	0	-
NC_052052	29907148	29907267	5S_rRNA	0	+
NC_052052	29909609	29909687	mir-30	0	+
NC_052052	29912492	29912567	mir-30	0	+
NC_052052	30118228	30118356	SCARNA4	0	+
NC_052052	33017217	33017495	7SK	0	-
NC_052052	33399530	33399633	U6	0	+
NC_052052	33497446	33497562	U5	0	+
NC_052052	33537756	33537872	U5	0	+
NC_052052	33547198	33547312	U5	0	+
NC_052052	33548853	33548969	U5	0	+
NC_052052	33564844	33564960	U5	0	-
NC_052052	33601802	33601881	SNORD39	0	+
NC_052052	33727334	33727440	U6	0	-
NC_052052	34604668	34604775	U6	0	-
NC_052052	38804141	38804260	5S_rRNA	0	+
NC_052052	39120942	39121049	U6	0	+
NC_052052	39557217	39557321	U6	0	+
NC_052052	39575325	39575429	U6	0	+
NC_052052	40022747	40022852	U6	0	+
NC_052052	40552122	40552390	7SK	0	-
NC_052052	40739052	40739158	7SK	0	-
NC_052052	41192267	41192379	U6	0	-
NC_052052	41845459	41845772	7SK	0	-
NC_052052	42579470	42579612	SNORA67	0	+
NC_052052	46157716	46158051	7SK	0	-
NC_052052	46371734	46371809	mir-101	0	+
NC_052052	46554780	46554887	U6	0	-
NC_052052	46638744	46639035	7SK	0	+
NC_052052	47224951	47225058	U6	0	+
NC_052052	47495986	47496089	U6	0	-
NC_052052	49198842	49198947	U6	0	+
NC_052052	50505658	50505881	7SK	0	+
NC_052052	51663954	51664114	U1	0	-
NC_052052	52431342	52431415	tRNA	0	-
NC_052052	52522717	52522825	U6	0	-
NC_052052	52607294	52607573	7SK	0	+
NC_052052	53057050	53057177	SNORA33	0	-
NC_052052	53897300	53897406	U6	0	+
NC_052052	56290795	56290897	U6	0	-
NC_052052	56917707	56917847	SNORA1	0	+
NC_052052	56949171	56949320	CDKN2B-AS	0	-
NC_052052	57443989	57444069	mir-31	0	+
NC_052052	58078144	58078228	mir-491	0	-
NC_052052	58949622	58949757	SNORA1	0	-
NC_052052	59556954	59557085	SCARNA8	0	+
NC_052052	62114568	62114732	U1	0	+
NC_052052	62667645	62667777	SNORA38	0	+
NC_052052	63548008	63548080	tRNA	0	+
NC_052052	65456706	65456870	U1	0	-
NC_052052	66527163	66527483	7SK	0	+
NC_052052	67448113	67448425	7SK	0	+
NC_052052	68936347	68936441	U6	0	-
NC_052052	70902094	70902320	7SK	0	-
NC_052052	71379525	71379588	GP_knot1	0	-
NC_052052	71381459	71381559	Gammaretro_CES	0	-
NC_052052	73679359	73679466	U6	0	-
NC_052052	73692823	73692930	U6	0	-
NC_052052	75485426	75485734	7SK	0	+
NC_052052	75645404	75645707	7SK	0	+
NC_052052	76103072	76103108	IRE_I	0	-
NC_052052	76508361	76508501	U3	0	-
NC_052052	83099075	83099158	mir-455	0	-
NC_052052	84250346	84250408	GP_knot1	0	-
NC_052052	84252278	84252378	Gammaretro_CES	0	-
NC_052052	84556944	84557051	U6	0	+
NC_052052	84729063	84729170	U6	0	-
NC_052052	86107212	86107515	7SK	0	-
NC_052052	86264248	86264374	SNORA11	0	-
NC_052052	87859048	87859301	7SK	0	+
NC_052052	89205687	89205982	7SK	0	-
NC_052052	90222226	90222525	7SK	0	-
NC_052052	93829688	93829762	tRNA	0	+
NC_052052	94432326	94432426	Gammaretro_CES	0	+
NC_052052	95977239	95977340	U6	0	+
NC_052052	95982441	95982514	tRNA	0	+
NC_052052	98193403	98193469	Vimentin3	0	-
NC_052052	102881434	102881540	U6	0	-
NC_052052	103855562	103855665	U6	0	+
NC_052052	107176502	107176632	SNORA68	0	-
NC_052052	109461322	109461429	U6	0	-
NC_052052	111986399	111986716	7SK	0	-
NC_052052	115715731	115715831	U6	0	-
NC_052052	116177954	116178225	7SK	0	+
NC_052052	116522477	116522788	7SK	0	+
NC_052052	116702481	116702614	SNORA42	0	+
NC_052052	118991448	118991763	7SK	0	-
NC_052052	119509448	119509520	tRNA	0	-
NC_052052	120223134	120223231	U6	0	-
NC_052052	120553261	120553410	SNORA57	0	+
NC_052052	122724646	122724718	tRNA	0	-
NC_052052	122725187	122725260	tRNA	0	+
NC_052052	122728409	122728482	tRNA	0	+
NC_052052	122728885	122728958	tRNA	0	-
NC_052052	122730295	122730368	tRNA	0	-
NC_052052	122730650	122730732	tRNA	0	+
NC_052052	122732604	122732676	tRNA	0	+
NC_052052	122779429	122779502	tRNA	0	-
NC_052052	122789281	122789353	tRNA	0	+
NC_052052	122794423	122794495	tRNA	0	+
NC_052052	122802032	122802104	tRNA	0	+
NC_052052	122803900	122803972	tRNA	0	+
NC_052052	122808853	122808927	tRNA	0	-
NC_052052	122814271	122814343	tRNA	0	+
NC_052052	122819169	122819241	tRNA	0	+
NC_052052	122822745	122822819	tRNA	0	+
NC_052052	122829951	122830023	tRNA	0	-
NC_052052	122835753	122835825	tRNA	0	-
NC_052052	122840008	122840080	tRNA	0	-
NC_052052	122844514	122844586	tRNA	0	-
NC_052052	122851630	122851704	tRNA	0	+
NC_052052	122855202	122855275	tRNA	0	+
NC_052052	122901816	122901890	tRNA	0	+
NC_052052	122904897	122904970	tRNA	0	-
NC_052052	122972183	122972287	U6	0	+
NC_052052	123032373	123032455	tRNA	0	-
NC_052052	123230872	123230943	tRNA	0	+
NC_052052	123231288	123231360	tRNA	0	+
NC_052052	123354788	123354871	tRNA	0	-
NC_052052	123360532	123360606	tRNA	0	-
NC_052052	123361144	123361218	tRNA	0	+
NC_052052	123369706	123369780	tRNA	0	-
NC_052052	123370501	123370574	tRNA	0	-
NC_052052	123383293	123383387	tRNA	0	-
NC_052052	123395566	123395638	tRNA	0	+
NC_052052	123396391	123396464	tRNA	0	+
NC_052052	123399161	123399233	tRNA	0	+
NC_052052	123406866	123406952	tRNA	0	-
NC_052052	123409017	123409099	tRNA	0	+
NC_052052	123409742	123409814	tRNA	0	+
NC_052052	123413265	123413347	tRNA	0	-
NC_052052	123416127	123416209	tRNA	0	+
NC_052052	123420559	123420631	tRNA	0	-
NC_052052	123422778	123422850	tRNA	0	-
NC_052052	123424436	123424508	tRNA	0	-
NC_052052	123426142	123426224	tRNA	0	-
NC_052052	123429735	123429807	tRNA	0	-
NC_052052	123430290	123430372	tRNA	0	-
NC_052052	123457682	123457755	tRNA	0	+
NC_052052	123461042	123461114	tRNA	0	+
NC_052052	123475862	123475944	tRNA	0	-
NC_052052	123478360	123478432	tRNA	0	-
NC_052052	123497508	123497581	tRNA	0	-
NC_052052	123500739	123500812	tRNA	0	-
NC_052052	123501667	123501749	tRNA	0	-
NC_052052	123507182	123507255	tRNA	0	+
NC_052052	123511025	123511099	tRNA	0	+
NC_052052	123511964	123512038	tRNA	0	-
NC_052052	123525958	123526004	Histone3	0	-
NC_052052	123531771	123531853	tRNA	0	-
NC_052052	123795741	123795837	tRNA	0	-
NC_052052	123809716	123809789	tRNA	0	+
NC_052052	123809994	123810067	tRNA	0	+
NC_052052	123810842	123810915	tRNA	0	+
NC_052052	123811837	123811910	tRNA	0	+
NC_052052	123817410	123817483	tRNA	0	+
NC_052052	123817654	123817727	tRNA	0	+
NC_052052	123827632	123827705	tRNA	0	+
NC_052052	123828540	123828613	tRNA	0	+
NC_052052	123832603	123832676	tRNA	0	+
NC_052052	123832797	123832870	tRNA	0	+
NC_052052	123833102	123833175	tRNA	0	+
NC_052052	123833981	123834055	tRNA	0	-
NC_052052	123834400	123834474	tRNA	0	-
NC_052052	123840083	123840156	tRNA	0	+
NC_052052	123874192	123874266	tRNA	0	+
NC_052052	123874566	123874640	tRNA	0	+
NC_052052	123875584	123875657	tRNA	0	-
NC_052052	123886099	123886172	tRNA	0	-
NC_052052	123886969	123887042	tRNA	0	-
NC_052052	123887248	123887321	tRNA	0	-
NC_052052	123901472	123901560	tRNA	0	-
NC_052052	123902442	123902527	tRNA	0	-
NC_052052	123904284	123904381	tRNA	0	-
NC_052052	123906463	123906536	tRNA	0	+
NC_052052	123908106	123908194	tRNA	0	-
NC_052052	123910913	123910986	tRNA	0	+
NC_052052	123912837	123912911	tRNA	0	-
NC_052052	123913410	123913482	tRNA	0	-
NC_052052	123927681	123927754	tRNA	0	-
NC_052052	123928353	123928426	tRNA	0	-
NC_052052	123931975	123932049	tRNA	0	+
NC_052052	123935191	123935274	tRNA	0	-
NC_052052	123946002	123946074	tRNA	0	+
NC_052052	123950227	123950315	tRNA	0	+
NC_052052	124001742	124001814	tRNA	0	+
NC_052052	124002916	124002988	tRNA	0	+
NC_052052	124003236	124003309	tRNA	0	-
NC_052052	124003661	124003743	tRNA	0	-
NC_052052	124007156	124007229	tRNA	0	-
NC_052052	124009489	124009561	tRNA	0	+
NC_052052	124015996	124016067	tRNA	0	+
NC_052052	124016460	124016532	tRNA	0	+
NC_052052	124016899	124016981	tRNA	0	+
NC_052052	124018172	124018244	tRNA	0	+
NC_052052	124018792	124018864	tRNA	0	+
NC_052052	124020672	124020754	tRNA	0	+
NC_052052	124029091	124029164	tRNA	0	-
NC_052052	124030662	124030734	tRNA	0	-
NC_052052	124139236	124139336	U6	0	+
NC_052052	124168456	124168502	Histone3	0	-
NC_052052	124175954	124176073	5S_rRNA	0	+
NC_052052	128709996	128710140	SNORA67	0	-
NC_052052	128716924	128717068	SNORA67	0	-
NC_052052	130777199	130777304	U6	0	+
NC_052052	132012862	132012968	U6	0	+
NC_052052	132296418	132296525	U6	0	+
NC_052052	132522888	132523189	7SK	0	-
NC_052052	132610282	132610530	RNaseP_nuc	0	-
NC_052052	132688204	132688511	7SK	0	-
NC_052052	136847428	136847711	7SK	0	-
NC_052052	137986241	137986535	Metazoa_SRP	0	-
NC_052052	137986528	137986601	tRNA	0	+
NC_052052	139623148	139623253	U6	0	+
NC_052052	139834509	139834654	U4	0	+
NC_052052	141093297	141093400	U6	0	-
NC_052052	141527504	141527613	U6	0	+
NC_052052	142677924	142678024	U6	0	-
NC_052052	143093664	143093770	U6	0	+
NC_052052	144771592	144771724	SNORA84	0	-
NC_052052	144898819	144898994	LSU_rRNA_eukarya	0	-
NC_052052	145020569	145020676	U6	0	+
NC_052052	145529301	145529432	SNORA76	0	+
NC_052052	145953601	145953683	let-7	0	+
NC_052052	145953923	145954010	let-7	0	+
NC_052052	145956105	145956190	let-7	0	+
NC_052052	146172516	146172827	7SK	0	+
NC_052052	146849828	146850068	7SK	0	+
NC_052052	147222350	147222478	SCARNA4	0	+
NC_052052	147222351	147222478	SCARNA15	0	+
NC_052052	148094144	148094281	SNORA2	0	+
NC_052052	149327169	149327385	U3	0	+
NC_052052	150413071	150413178	U6	0	+
NC_052052	150700089	150700387	7SK	0	-
NC_052052	151784394	151784467	tRNA	0	-
NC_052052	151892441	151892548	U6	0	-
NC_052052	152927104	152927271	SMAD5-AS1_1	0	+
NC_052052	152930883	152931010	SMAD5-AS1_2	0	+
NC_052052	152931095	152931221	SMAD5-AS1_3	0	+
NC_052052	152931239	152931407	SMAD5-AS1_4	0	+
NC_052052	154183423	154183499	mir-874	0	-
NC_052052	154526244	154526361	snoU109	0	+
NC_052052	154541311	154541402	mir-7	0	-
NC_052052	154587925	154588023	U6	0	-
NC_052052	154693172	154693280	U6	0	-
NC_052052	154922777	154923070	IRES_TrkB	0	+
NC_052052	157029679	157029787	U6	0	+
NC_052052	157538455	157538529	mir-23	0	+
NC_052052	157538679	157538758	mir-27	0	+
NC_052052	157539170	157539240	mir-24	0	+
NC_052052	158532209	158532316	U6	0	-
NC_052053	114137	114244	U6	0	+
NC_052053	1224060	1224327	Metazoa_SRP	0	+
NC_052053	1889915	1890021	U6	0	+
NC_052053	2698404	2698498	7SK	0	+
NC_052053	3437839	3437946	U6	0	-
NC_052053	9173405	9173527	NRF2_IRES	0	+
NC_052053	10085693	10085768	mir-10	0	-
NC_052053	10285164	10285330	U1	0	+
NC_052053	11544386	11544683	7SK	0	-
NC_052053	11996615	11996919	7SK	0	-
NC_052053	12230485	12230585	Gammaretro_CES	0	-
NC_052053	13200911	13201017	U6	0	+
NC_052053	14880850	14881164	Metazoa_SRP	0	+
NC_052053	15080323	15080428	U6	0	+
NC_052053	17465063	17465191	SNORA43	0	+
NC_052053	18816218	18816325	U6	0	+
NC_052053	21215226	21215616	LSU_rRNA_eukarya	0	+
NC_052053	24646848	24647162	7SK	0	-
NC_052053	24935635	24935868	U3	0	-
NC_052053	25599493	25599564	tRNA	0	+
NC_052053	25599822	25599894	tRNA	0	-
NC_052053	27750478	27750632	U2	0	+
NC_052053	30330357	30330464	U6	0	+
NC_052053	31919534	31919641	U6	0	-
NC_052053	32317412	32317572	U1	0	+
NC_052053	35364263	35364463	VIS1	0	-
NC_052053	35540251	35540329	ZEB2_AS1_4	0	-
NC_052053	35540884	35540984	ZEB2_AS1_3	0	-
NC_052053	35541750	35541811	ZEB2_AS1_2	0	-
NC_052053	35542961	35543092	ZEB2_AS1_1	0	-
NC_052053	36203052	36203159	U6	0	-
NC_052053	36208872	36208983	U6	0	-
NC_052053	36534277	36534402	SNORA40	0	+
NC_052053	41487853	41488099	7SK	0	-
NC_052053	41516839	41516943	SNORA28	0	+
NC_052053	42111820	42112048	7SK	0	+
NC_052053	43165772	43165879	U6	0	-
NC_052053	44223766	44223839	mir-126	0	+
NC_052053	44223766	44223839	mir-126	0	-
NC_052053	44281885	44282028	SNORA43	0	-
NC_052053	44283020	44283152	SNORA17	0	-
NC_052053	44332767	44332931	U1	0	+
NC_052053	44746920	44746994	SNORD24	0	+
NC_052053	44748041	44748116	SNORD36	0	+
NC_052053	45391277	45391403	U6atac	0	-
NC_052053	45510979	45511086	U6	0	-
NC_052053	46999740	46999850	U6	0	-
NC_052053	47697065	47697256	U2	0	+
NC_052053	47749812	47749891	mir-219	0	-
NC_052053	47815646	47815753	U6	0	-
NC_052053	47826634	47826700	U6	0	-
NC_052053	49000578	49000770	LSU_rRNA_eukarya	0	+
NC_052053	49000579	49000768	LSU_rRNA_archaea	0	+
NC_052053	49000579	49000768	LSU_rRNA_bacteria	0	+
NC_052053	50187219	50187304	SNORD62	0	+
NC_052053	50190755	50190840	SNORD62	0	+
NC_052053	50276780	50276860	mir-199	0	+
NC_052053	50334218	50334320	U6	0	+
NC_052053	50925481	50925610	SNORA65	0	+
NC_052053	51778770	51779142	NRON	0	+
NC_052053	52543989	52544115	U6atac	0	+
NC_052053	52874239	52874345	U6	0	+
NC_052053	53758263	53758561	7SK	0	+
NC_052053	53916194	53916267	tRNA	0	-
NC_052053	55090222	55090281	Antizyme_FSE	0	+
NC_052053	55542324	55542432	U6	0	-
NC_052053	55544339	55544420	mir-181	0	-
NC_052053	55545685	55545771	mir-181	0	-
NC_052053	56700406	56700658	7SK	0	-
NC_052053	57091916	57092027	SNORD90	0	+
NC_052053	61604837	61604910	mir-153	0	-
NC_052053	62268242	62268344	U6	0	-
NC_052053	62351394	62351500	U6	0	+
NC_052053	63086173	63086280	U6	0	-
NC_052053	66977240	66977344	U6	0	-
NC_052053	67717289	67717570	7SK	0	+
NC_052053	67857450	67857790	7SK	0	-
NC_052053	68977350	68977430	mir-203	0	+
NC_052053	68977354	68977434	mir-203	0	-
NC_052053	69554395	69554694	7SK	0	+
NC_052053	69610641	69610765	SNORA28	0	-
NC_052053	69867043	69867371	7SK	0	-
NC_052053	70399324	70399398	tRNA	0	-
NC_052053	71470371	71470452	mir-154	0	-
NC_052053	71470659	71470740	mir-154	0	-
NC_052053	71470781	71470868	mir-412	0	-
NC_052053	71470937	71471016	mir-154	0	-
NC_052053	71473600	71473682	mir-154	0	-
NC_052053	71475440	71475521	mir-154	0	-
NC_052053	71476102	71476184	mir-154	0	-
NC_052053	71476103	71476183	mir-329	0	-
NC_052053	71479861	71479942	mir-154	0	-
NC_052053	71479865	71479938	mir-485	0	-
NC_052053	71480594	71480667	mir-134	0	-
NC_052053	71480960	71481042	mir-154	0	-
NC_052053	71484550	71484634	mir-544	0	-
NC_052053	71485792	71485872	mir-154	0	-
NC_052053	71486558	71486640	mir-154	0	-
NC_052053	71487126	71487207	mir-154	0	-
NC_052053	71489561	71489642	mir-154	0	-
NC_052053	71490107	71490179	mir-368	0	-
NC_052053	71490426	71490498	mir-368	0	-
NC_052053	71491116	71491188	mir-368	0	-
NC_052053	71495160	71495243	mir-154	0	-
NC_052053	71495161	71495242	mir-329	0	-
NC_052053	71496756	71496838	mir-154	0	-
NC_052053	71496757	71496837	mir-329	0	-
NC_052053	71499144	71499227	mir-154	0	-
NC_052053	71501694	71501774	mir-329	0	-
NC_052053	71502368	71502432	mir-379	0	-
NC_052053	71502657	71502738	mir-154	0	-
NC_052053	71503365	71503429	mir-379	0	-
NC_052053	71504544	71504607	mir-299	0	+
NC_052053	71504544	71504607	mir-299	0	-
NC_052053	71504991	71505055	mir-379	0	-
NC_052053	71506082	71506148	mir-379	0	-
NC_052053	71530738	71530810	SNORD113	0	-
NC_052053	71536554	71536629	SNORD113	0	-
NC_052053	71538060	71538135	SNORD113	0	-
NC_052053	71539512	71539587	SNORD113	0	-
NC_052053	71542459	71542534	SNORD113	0	-
NC_052053	71543911	71543986	SNORD113	0	-
NC_052053	71545351	71545426	SNORD113	0	-
NC_052053	71567260	71567332	SNORD113	0	-
NC_052053	71568097	71568169	SNORD113	0	-
NC_052053	71571181	71571253	SNORD113	0	-
NC_052053	71572881	71572953	SNORD113	0	-
NC_052053	71576254	71576326	SNORD113	0	-
NC_052053	71577613	71577685	SNORD113	0	-
NC_052053	71579606	71579678	SNORD113	0	-
NC_052053	71580413	71580485	SNORD113	0	-
NC_052053	71581312	71581384	SNORD113	0	-
NC_052053	71610521	71610596	mir-370	0	-
NC_052053	71614361	71614428	MEG8_3	0	-
NC_052053	71622755	71622832	SNORD112	0	-
NC_052053	71625220	71625320	MEG8_1	0	-
NC_052053	71633986	71634068	mir-136	0	-
NC_052053	71636312	71636409	mir-127	0	-
NC_052053	71637415	71637508	mir-433	0	-
NC_052053	71650597	71650686	mir-493	0	-
NC_052053	71687169	71687276	MEG3_2	0	-
NC_052053	72091094	72091395	7SK	0	+
NC_052053	72402646	72402751	U6	0	+
NC_052053	72427234	72427326	mir-345	0	-
NC_052053	72623074	72623173	mir-342	0	-
NC_052053	73991466	73991573	U6	0	-
NC_052053	74711738	74711836	U6	0	-
NC_052053	75596640	75596772	SNORA41	0	-
NC_052053	76265050	76265326	SCARNA13	0	+
NC_052053	76954195	76954542	LSU_rRNA_bacteria	0	+
NC_052053	79057868	79057971	U6	0	-
NC_052053	79318319	79318392	tRNA	0	+
NC_052053	79410156	79410256	U6	0	+
NC_052053	79558180	79558279	U6	0	-
NC_052053	79995703	79995798	U6	0	+
NC_052053	81459868	81460137	SSU_rRNA_eukarya	0	-
NC_052053	82402122	82402427	7SK	0	-
NC_052053	84327552	84327741	U2	0	+
NC_052053	85708642	85708761	5S_rRNA	0	-
NC_052053	86088201	86088274	tRNA	0	+
NC_052053	86609011	86609118	U6	0	+
NC_052053	87572008	87572330	7SK	0	-
NC_052053	88406785	88406928	SNORA79	0	+
NC_052053	89001637	89001743	U6	0	-
NC_052053	91496169	91496304	SNORA58	0	+
NC_052053	91667041	91667148	U6	0	+
NC_052053	93295096	93295390	7SK	0	+
NC_052053	95330497	95330652	snoU109	0	-
NC_052053	98479476	98479616	SCARNA3	0	+
NC_052053	101224210	101224357	U1	0	-
NC_052053	101236369	101236442	tRNA	0	-
NC_052053	101907123	101907410	7SK	0	-
NC_052053	104555591	104555870	IRES_HIF1	0	-
NC_052053	105290537	105290644	U6	0	+
NC_052053	106634657	106634941	7SK	0	-
NC_052053	106896638	106896796	U1	0	+
NC_052053	107335908	107335981	tRNA	0	+
NC_052053	107616740	107616836	U6	0	-
NC_052053	108874926	108875230	Metazoa_SRP	0	+
NC_052053	108874967	108875190	Protozoa_SRP	0	+
NC_052053	109064051	109064351	Metazoa_SRP	0	-
NC_052053	109064091	109064310	Protozoa_SRP	0	-
NC_052053	109396259	109396366	U6	0	+
NC_052053	109659541	109659855	7SK	0	-
NC_052053	109738900	109739114	U3	0	-
NC_052053	110227947	110228138	U2	0	-
NC_052053	112287717	112287879	U1	0	-
NC_052053	112339691	112339778	SNORD127	0	-
NC_052053	112421940	112422046	U6	0	-
NC_052053	115761228	115761343	U6	0	-
NC_052053	118972265	118972373	U6	0	+
NC_052053	119935712	119935876	U1	0	+
NC_052053	119938449	119938613	U1	0	+
NC_052053	119941614	119941778	U1	0	-
NC_052053	119945159	119945323	U1	0	+
NC_052053	119948316	119948480	U1	0	-
NC_052053	119955174	119955338	U1	0	-
NC_052053	119962707	119962871	U1	0	-
NC_052053	119988241	119988360	5S_rRNA	0	+
NC_052053	120365257	120365407	U1	0	-
NC_052053	121893974	121894081	U6	0	+
NC_052053	121894718	121894825	U6	0	-
NC_052053	121969471	121969577	U6	0	-
NC_052053	123987516	123987623	U6	0	+
NC_052053	128414538	128414643	7SK	0	+
NC_052053	129884168	129884203	IRE_I	0	+
NC_052053	131016240	131016313	tRNA	0	+
NC_052053	132419343	132419482	SNORA22	0	-
NC_052053	136853157	136853285	SCARNA4	0	+
NC_052053	137677982	137678286	7SK	0	+
NC_052053	137800091	137800252	U1	0	+
NC_052054	1420447	1420520	tRNA	0	-
NC_052054	3980437	3980544	U6	0	+
NC_052054	8594713	8594850	SNORA29	0	+
NC_052054	8598414	8598537	SNORA20	0	+
NC_052054	9161492	9161598	U6	0	+
NC_052054	9317384	9317489	U6	0	+
NC_052054	12740993	12741100	U6	0	-
NC_052054	14943783	14943876	SNORD88	0	+
NC_052054	15674070	15674133	U6	0	-
NC_052054	16630038	16631958	LSU_rRNA_bacteria	0	+
NC_052054	16630714	16631973	LSU_rRNA_archaea	0	+
NC_052054	16630780	16630946	LSU_rRNA_eukarya	0	+
NC_052054	16631393	16631769	LSU_rRNA_eukarya	0	+
NC_052054	16685159	16685232	tRNA	0	-
NC_052054	17506133	17506259	SNORA40	0	-
NC_052054	20465157	20465291	SNORA70	0	-
NC_052054	21892989	21893072	tRNA	0	-
NC_052054	22059599	22059847	HYMAI	0	-
NC_052054	22342898	22342971	tRNA	0	-
NC_052054	25050974	25051082	U6	0	-
NC_052054	26642705	26642812	U6	0	-
NC_052054	31687765	31687896	SNORA33	0	-
NC_052054	31688172	31688245	SNORD100	0	-
NC_052054	31689074	31689147	SNORD101	0	-
NC_052054	31732866	31732939	tRNA	0	-
NC_052054	33132948	33133260	7SK	0	-
NC_052054	33951552	33951659	U6	0	+
NC_052054	35454853	35454958	U6	0	+
NC_052054	36256550	36256657	U6	0	-
NC_052054	38137673	38137745	tRNA	0	+
NC_052054	41433300	41433404	U6	0	-
NC_052054	42108032	42108230	IRES_Cx43	0	-
NC_052054	45188220	45188327	U6	0	-
NC_052054	45849062	45849310	7SK	0	-
NC_052054	46340058	46340131	tRNA	0	-
NC_052054	46836577	46836639	GP_knot1	0	-
NC_052054	46838509	46838609	Gammaretro_CES	0	-
NC_052054	48958573	48958842	7SK	0	+
NC_052054	51199105	51199216	U6	0	-
NC_052054	51587947	51588047	Gammaretro_CES	0	+
NC_052054	51589918	51589980	GP_knot1	0	+
NC_052054	51798984	51799198	U3	0	+
NC_052054	51798984	51799199	ACEA_U3	0	+
NC_052054	52588569	52588754	7SK	0	+
NC_052054	53988491	53988598	U6	0	-
NC_052054	54193566	54193672	U6	0	-
NC_052054	55316448	55316708	LSU_rRNA_archaea	0	-
NC_052054	55316448	55316709	LSU_rRNA_eukarya	0	-
NC_052054	60870184	60870486	7SK	0	+
NC_052054	62147090	62147163	mir-10	0	+
NC_052054	62147266	62147343	let-7	0	+
NC_052054	62259570	62259677	U6	0	-
NC_052054	64002159	64002266	U6	0	-
NC_052054	64596161	64596271	U6	0	+
NC_052054	64669544	64669709	U1	0	+
NC_052054	64734872	64734938	mir-290	0	+
NC_052054	64735589	64735656	mir-290	0	+
NC_052054	64736253	64736321	mir-290	0	+
NC_052054	64736575	64736643	mir-290	0	+
NC_052054	64736707	64736772	mir-290	0	+
NC_052054	64800781	64800885	U6	0	-
NC_052054	64958078	64958250	U2	0	-
NC_052054	65033033	65033164	SNORA44	0	-
NC_052054	65670444	65670605	U1	0	+
NC_052054	66008059	66008162	U6	0	+
NC_052054	67662961	67663069	U6	0	+
NC_052054	67794028	67794123	MIMT1_1	0	+
NC_052054	67828814	67828946	SNORA40	0	+
NC_052054	68215522	68215856	7SK	0	-
NC_052054	69800129	69800437	7SK	0	+
NC_052054	70455713	70455822	SNORD23	0	-
NC_052054	72005582	72005644	GP_knot1	0	-
NC_052054	72007514	72007614	Gammaretro_CES	0	-
NC_052054	72420808	72420915	U6	0	+
NC_052054	72882020	72882114	mir-330	0	+
NC_052054	72942412	72942556	U1	0	+
NC_052054	73001597	73001683	tRNA-Sec	0	+
NC_052054	74704008	74704115	U6	0	-
NC_052054	74728639	74728740	U6	0	+
NC_052054	74757673	74757780	U6	0	-
NC_052054	74779478	74779585	U6	0	+
NC_052054	76720516	76720590	U1A_PIE	0	-
NC_052054	76979757	76980060	Metazoa_SRP	0	+
NC_052054	77753793	77753919	SNORA40	0	+
NC_052054	77773984	77774077	tRNA	0	+
NC_052054	78957297	78957403	U6	0	+
NC_052054	79420368	79420646	7SK	0	+
NC_052054	79654584	79654747	U1	0	-
NC_052054	79666138	79666324	U2	0	-
NC_052054	82805512	82805819	7SK	0	+
NC_052054	84354746	84354820	tRNA	0	+
NC_052054	85311171	85311306	U8	0	+
NC_052054	85661657	85662254	LSU_rRNA_eukarya	0	+
NC_052054	86301930	86302301	7SK	0	+
NC_052054	87472887	87472991	U6	0	+
NC_052054	92242535	92242642	U6	0	+
NC_052054	93865352	93865481	SNORA61	0	+
NC_052054	95445030	95445103	tRNA	0	-
NC_052054	98508103	98508205	U6	0	-
NC_052054	99024205	99024291	mir-149	0	-
NC_052054	102532508	102532616	U6	0	+
NC_052054	102708331	102708438	U6	0	+
NC_052054	103954135	103954358	LSU_rRNA_archaea	0	-
NC_052054	103954148	103954493	LSU_rRNA_eukarya	0	-
NC_052054	104267671	104267936	SCARNA6	0	-
NC_052054	104275671	104275943	SCARNA6	0	-
NC_052054	104614686	104614787	U6	0	+
NC_052054	104633061	104633171	U6	0	+
NC_052054	104678879	104678986	U6	0	+
NC_052054	104807481	104807586	U6	0	-
NC_052054	105254498	105254601	U6	0	-
NC_052054	105461136	105461266	SNORA44	0	+
NC_052054	105742061	105742130	SNORD82	0	+
NC_052054	105746194	105746274	SNORD20	0	+
NC_052054	106960779	106960844	GP_knot1	0	-
NC_052054	106962714	106962814	Gammaretro_CES	0	-
NC_052054	108989920	108990027	SNORA28	0	-
NC_052054	111167112	111167422	7SK	0	+
NC_052054	112956902	112957010	U6	0	+
NC_052054	113314712	113315041	7SK	0	+
NC_052054	113679858	113680022	U1	0	+
NC_052054	116520946	116521010	mir-375	0	+
NC_052054	117015436	117015514	mir-26	0	-
NC_052054	117149086	117149191	U6	0	+
NC_052054	118015525	118015679	Pinc	0	-
NC_052054	119113677	119113868	U2	0	-
NC_052054	119123898	119124077	U2	0	-
NC_052054	119625437	119625510	tRNA	0	+
NC_052054	120410896	120411171	7SK	0	-
NC_052054	124596810	124596910	U6	0	-
NC_052054	126170533	126170698	U2	0	-
NC_052054	127591418	127591525	U6	0	-
NC_052054	128051153	128051462	7SK	0	+
NC_052054	128120041	128120142	U6	0	+
NC_052054	128299832	128299964	SNORA41	0	-
NC_052054	128300226	128300305	SNORD51	0	-
NC_052054	129987077	129987170	U6	0	-
NC_052054	130930496	130930603	U6	0	-
NC_052055	566787	567019	LSU_rRNA_eukarya	0	+
NC_052055	1355495	1355621	SNORA28	0	-
NC_052055	1358088	1358220	SNORA72	0	-
NC_052055	2575031	2575332	7SK	0	+
NC_052055	3602046	3602283	7SK	0	+
NC_052055	5034168	5034287	5S_rRNA	0	-
NC_052055	13527282	13527388	U6	0	+
NC_052055	13602133	13602240	U6	0	-
NC_052055	14223555	14223645	U6	0	+
NC_052055	18682210	18682406	LSU_rRNA_bacteria	0	-
NC_052055	18989114	18989379	7SK	0	-
NC_052055	19149207	19149280	tRNA	0	-
NC_052055	19325134	19325262	SNORA11	0	+
NC_052055	19615184	19615315	U12	0	+
NC_052055	19967851	19967990	U1	0	-
NC_052055	20051165	20051274	U6	0	-
NC_052055	21126885	21126993	U6	0	+
NC_052055	22673282	22673593	IRES_c-myc	0	+
NC_052055	22797151	22797246	PVT1_3	0	+
NC_052055	23482201	23482516	7SK	0	-
NC_052055	25719311	25719419	U6	0	+
NC_052055	26385767	26385874	U6	0	+
NC_052055	28146555	28146629	mir-30	0	-
NC_052055	28149535	28149611	mir-30	0	-
NC_052055	32382982	32383050	mir-28	0	-
NC_052055	34689402	34689528	SNORD22	0	-
NC_052055	34866530	34866639	U6	0	-
NC_052055	34918981	34919272	7SK	0	-
NC_052055	36175302	36175410	U6	0	-
NC_052055	37690059	37690114	snoU82P	0	+
NC_052055	37691070	37691162	snoU83B	0	+
NC_052055	37692677	37692771	snoU83B	0	+
NC_052055	37697076	37697185	Y_RNA	0	-
NC_052055	37749299	37749907	IRES_c-sis	0	+
NC_052055	39883554	39883656	U6	0	+
NC_052055	40371222	40371361	SNORA55	0	-
NC_052055	40580549	40580755	U3	0	+
NC_052055	40847827	40847896	mir-33	0	+
NC_052055	41016713	41016819	U6	0	+
NC_052055	41565675	41565826	U12	0	+
NC_052055	43329179	43329254	mir-1249	0	-
NC_052055	44075945	44076024	let-7	0	+
NC_052055	44076695	44076780	let-7	0	+
NC_052055	44515218	44515412	7SK	0	+
NC_052055	44616611	44616684	tRNA	0	+
NC_052055	47594750	47594857	U6	0	-
NC_052055	49811682	49811976	7SK	0	-
NC_052055	51907650	51907757	U6	0	+
NC_052055	51934864	51934993	SNORA42	0	-
NC_052055	52698537	52698872	7SK	0	-
NC_052055	53724785	53724873	U6	0	-
NC_052055	54585693	54585812	5S_rRNA	0	+
NC_052055	55346526	55346633	U6	0	+
NC_052055	55549844	55550128	7SK	0	-
NC_052055	56586447	56586554	U6	0	+
NC_052055	57057271	57057408	SNORA2	0	-
NC_052055	57066206	57066343	SNORA2	0	-
NC_052055	57262731	57262839	U6	0	-
NC_052055	57351605	57351703	U6	0	-
NC_052055	58000460	58000564	U6	0	+
NC_052055	58979104	58979206	U6	0	-
NC_052055	60090064	60090346	7SK	0	-
NC_052055	60361310	60361616	7SK	0	-
NC_052055	61557148	61557252	U6	0	+
NC_052055	61669303	61669472	SNORA81	0	-
NC_052055	61672482	61672664	uc_338	0	+
NC_052055	62150175	62150244	HOTAIR_2	0	+
NC_052055	62152502	62152600	HOTAIR_3	0	+
NC_052055	62178014	62178089	mir-196	0	+
NC_052055	62219481	62219566	mir-615	0	+
NC_052055	62392132	62392238	U6	0	+
NC_052055	62486715	62486787	mir-148	0	+
NC_052055	62591146	62591267	U6	0	-
NC_052055	66269160	66269265	U6	0	+
NC_052055	67004369	67004472	U6	0	-
NC_052055	70667164	70667271	U6	0	-
NC_052055	70670717	70670877	U1	0	+
NC_052055	70723100	70723388	7SK	0	+
NC_052055	73122183	73122302	5S_rRNA	0	+
NC_052055	74117318	74117507	U2	0	-
NC_052055	74447636	74447763	SNORD22	0	+
NC_052055	75508197	75508521	7SK	0	+
NC_052055	78172594	78172699	U6	0	-
NC_052055	78717932	78718008	mir-1	0	+
NC_052055	78721623	78721696	mir-133	0	+
NC_052055	81112437	81112514	mir-30	0	+
NC_052055	81134856	81134932	mir-30	0	+
NC_052055	82175048	82175155	U6	0	+
NC_052055	82485015	82485277	snoU89	0	-
NC_052055	84074859	84074969	U6atac	0	+
NC_052055	86277429	86277501	tRNA	0	-
NC_052055	86571337	86571639	7SK	0	-
NC_052055	87657523	87657630	U6	0	-
NC_052055	88669095	88669168	tRNA	0	-
NC_052055	88975674	88975781	U6	0	+
NC_052055	90049082	90049154	tRNA	0	-
NC_052055	90441261	90441423	U1	0	+
NC_052055	91188971	91189108	SNORA29	0	-
NC_052055	94681735	94681865	SNORA52	0	+
NC_052055	94968383	94968498	SNORD89	0	-
NC_052055	98054636	98054743	U6	0	+
NC_052055	100566931	100567032	U6	0	-
NC_052055	100671098	100671202	U6	0	-
NC_052055	104654886	104654953	SNORD98	0	-
NC_052055	104776182	104776539	7SK	0	+
NC_052055	105239466	105239548	tRNA	0	-
NC_052055	110073316	110073423	U6	0	-
NC_052055	111289233	111289481	7SK	0	-
NC_052055	115377169	115377272	U6	0	-
NC_052055	116184234	116184362	SCARNA4	0	+
NC_052055	116184235	116184362	SCARNA15	0	+
NC_052055	118115156	118115475	7SK	0	-
NC_052055	119726040	119726148	U6	0	-
NC_052055	122349608	122349714	U6	0	+
NC_052055	123107061	123107161	U6	0	+
NC_052055	123148107	123148184	mir-219	0	-
NC_052055	123418824	123418897	tRNA	0	+
NC_052055	124108971	124109037	SNORD52	0	-
NC_052055	124303989	124304121	SNORA38	0	-
NC_052055	125398362	125398438	ZNRD1-AS1_2	0	-
NC_052055	125488448	125488755	7SK	0	+
NC_052056	164835	165344	LSU_rRNA_eukarya	0	-
NC_052056	164973	165402	LSU_rRNA_archaea	0	-
NC_052056	314018	314125	U6	0	-
NC_052056	1821967	1822189	LSU_rRNA_eukarya	0	+
NC_052056	2238624	2238728	U6	0	-
NC_052056	3554165	3554267	U6	0	-
NC_052056	3944517	3944675	U1	0	-
NC_052056	6950547	6950682	SNORA70	0	+
NC_052056	8066543	8066651	U6	0	+
NC_052056	8655316	8655491	LSU_rRNA_eukarya	0	+
NC_052056	8655458	8655670	LSU_rRNA_bacteria	0	+
NC_052056	8655513	8655665	LSU_rRNA_eukarya	0	+
NC_052056	8655513	8655669	LSU_rRNA_archaea	0	+
NC_052056	8850671	8850775	U6	0	+
NC_052056	9528036	9528144	U6	0	+
NC_052056	12506907	12506980	tRNA	0	+
NC_052056	13159496	13159560	mir-155	0	-
NC_052056	13248284	13248565	7SK	0	+
NC_052056	13399557	13399657	U6	0	+
NC_052056	13636291	13636585	7SK	0	-
NC_052056	16551685	16551788	U6	0	+
NC_052056	18982448	18982606	U1	0	+
NC_052056	19257881	19257957	let-7	0	-
NC_052056	19258613	19258685	mir-10	0	-
NC_052056	19672636	19672743	U6	0	-
NC_052056	26424755	26425052	7SK	0	-
NC_052056	27291292	27291392	Gammaretro_CES	0	+
NC_052056	30339635	30339744	U6	0	-
NC_052056	35736443	35736798	7SK	0	+
NC_052056	36654263	36654579	7SK	0	-
NC_052056	38903645	38903952	7SK	0	+
NC_052056	39248736	39248889	5_8S_rRNA	0	+
NC_052056	42379813	42379962	LINC00901	0	-
NC_052056	42593647	42593812	TUSC7	0	-
NC_052056	45124314	45124447	SNORA84	0	-
NC_052056	46568353	46568426	tRNA	0	+
NC_052056	48719123	48719223	U6	0	+
NC_052056	49793104	49793214	U6	0	-
NC_052056	49896883	49896988	U6	0	+
NC_052056	55571836	55571871	IRE_I	0	-
NC_052056	56063982	56064234	7SK	0	-
NC_052056	56216025	56216330	7SK	0	+
NC_052056	56289428	56289535	U6	0	-
NC_052056	56496573	56496637	U6	0	-
NC_052056	56524223	56524358	SNORA70	0	-
NC_052056	57179738	57179840	U6	0	+
NC_052056	57269084	57269403	7SK	0	-
NC_052056	58169710	58169816	U6	0	-
NC_052056	58530385	58530548	U1	0	+
NC_052056	60085346	60085449	U6	0	+
NC_052056	60360791	60360897	U6	0	+
NC_052056	60792512	60792619	U6	0	+
NC_052056	61746140	61746283	SNORA79	0	+
NC_052056	61857111	61857146	IRE_I	0	-
NC_052056	62212020	62212356	7SK	0	+
NC_052056	62233820	62233927	U6	0	+
NC_052056	62490992	62491140	U12	0	-
NC_052056	63709402	63709475	tRNA	0	-
NC_052056	65342392	65342527	snoU109	0	-
NC_052056	68706958	68707036	mir-28	0	-
NC_052056	70114512	70114619	U6	0	-
NC_052056	70116597	70116893	7SK	0	+
NC_052056	70486506	70486684	SNORA81	0	-
NC_052056	70488420	70488487	SNORD2	0	-
NC_052056	70807217	70807290	tRNA	0	-
NC_052056	71968588	71968694	U6	0	-
NC_052056	72761716	72761792	SNORD66	0	-
NC_052056	73075923	73076030	U6	0	+
NC_052056	74340922	74341057	SNORA44	0	-
NC_052056	76062280	76062358	mir-185	0	+
NC_052056	76089769	76089871	snoU13	0	+
NC_052056	76120109	76120181	mir-1306	0	+
NC_052056	76161813	76161939	SNORA77	0	+
NC_052056	77015345	77015616	7SK	0	-
NC_052056	77136298	77136393	U6	0	-
NC_052056	77384188	77384270	mir-301	0	+
NC_052056	78689886	78689993	U6	0	+
NC_052056	79224098	79224232	SNORA42	0	+
NC_052056	79848541	79848665	SNORA18	0	-
NC_052056	80527106	80527233	SCARNA4	0	-
NC_052056	80579033	80579144	U6	0	+
NC_052056	81454606	81454769	U1	0	+
NC_052056	82031598	82031736	SNORA2	0	+
NC_052056	82756608	82756712	U6	0	-
NC_052056	83469298	83469398	U6	0	-
NC_052056	83469711	83469783	tRNA	0	-
NC_052056	83471390	83471462	tRNA	0	-
NC_052056	83471837	83471910	tRNA	0	-
NC_052056	83473760	83473832	tRNA	0	-
NC_052056	83474089	83474161	tRNA	0	+
NC_052056	84647591	84647696	U6	0	-
NC_052056	87380516	87380624	5S_rRNA	0	+
NC_052056	87896906	87897040	SNORA22	0	+
NC_052056	87903770	87903899	SNORA15	0	+
NC_052056	91048829	91049135	7SK	0	+
NC_052056	92130130	92130416	7SK	0	+
NC_052056	92551620	92551739	5S_rRNA	0	+
NC_052056	93321635	93321735	U6	0	+
NC_052056	94648247	94648382	snoU109	0	+
NC_052056	95561573	95561894	7SK	0	-
NC_052056	95890235	95890345	U6	0	-
NC_052056	96345620	96345700	mir-17	0	+
NC_052056	96345838	96345918	mir-17	0	+
NC_052056	96635077	96635139	GP_knot1	0	+
NC_052056	97847074	97847166	mir-339	0	-
NC_052056	98433376	98433479	U6	0	-
NC_052056	103243706	103243832	SNORA70	0	+
NC_052056	103855401	103855508	U6	0	-
NC_052056	106229321	106229459	U4	0	+
NC_052056	106318096	106318197	snoU13	0	-
NC_052056	106812827	106813077	7SK	0	-
NC_052056	107181813	107182069	7SK	0	+
NC_052056	107593625	107593699	tRNA	0	+
NC_052056	107709170	107709341	U1	0	+
NC_052056	109812012	109812173	U1	0	+
NC_052056	110006406	110006535	SNORA27	0	-
NC_052056	110006780	110006851	SNORD102	0	-
NC_052056	110293949	110294022	tRNA	0	+
NC_052056	111069472	111069568	U6	0	+
NC_052056	111537584	111537905	7SK	0	-
NC_052056	112047669	112047840	U1	0	-
NC_052056	112839361	112839464	U6	0	-
NC_052056	113489806	113489909	U6	0	-
NC_052056	113494413	113494548	snoU109	0	+
NC_052056	114659244	114659385	U4	0	+
NC_052056	114660102	114660243	U4	0	+
NC_052056	117123014	117123113	U6	0	-
NC_052056	117353284	117353601	7SK	0	-
NC_052056	123368308	123368440	MIAT_exon1	0	+
NC_052056	123378853	123378931	MIAT_exon5_2	0	+
NC_052056	123379764	123380129	MIAT_exon5_3	0	+
NC_052056	124482086	124482210	SNORA71	0	-
NC_052056	124703925	124704029	U6	0	+
NC_052056	124944231	124944321	U6	0	+
NC_052056	124976943	124977076	SNORA49	0	+
NC_052057	658185	658346	U1	0	-
NC_052057	794145	794251	U6	0	-
NC_052057	823958	824031	SNORD73	0	+
NC_052057	825147	825217	SNORD73	0	+
[truncated: 986 more rows]

## Sheet: Bos_indicus
NC_091760	813169	813288	5S_rRNA	0	+
NC_091760	815149	815276	5S_rRNA	0	+
NC_091760	817196	817315	5S_rRNA	0	+
NC_091760	1059861	1059980	5S_rRNA	0	+
NC_091760	1061881	1062000	5S_rRNA	0	+
NC_091760	1063866	1063985	5S_rRNA	0	+
NC_091760	1172302	1172418	5S_rRNA	0	-
NC_091760	1340760	1340876	5S_rRNA	0	-
NC_091760	2159640	2159747	U6	0	+
NC_091760	2780009	2780134	SNORA20	0	-
NC_091760	5741021	5741073	mir-1302	0	-
NC_091760	5836544	5836641	U6	0	+
NC_091760	6761583	6761701	LSU_rRNA_archaea	0	+
NC_091760	6761591	6761701	LSU_rRNA_eukarya	0	+
NC_091760	7495918	7496026	U6	0	-
NC_091760	8148388	8148495	U6	0	-
NC_091760	9828613	9828737	MIR1122	0	+
NC_091760	10377134	10377196	U6	0	-
NC_091760	10870464	10870571	U6	0	+
NC_091760	11179606	11179713	U6	0	+
NC_091760	11539255	11539320	mir-155	0	-
NC_091760	11584495	11584599	U6	0	-
NC_091760	11926885	11926992	U6	0	+
NC_091760	15857766	15858101	7SK	0	-
NC_091760	18621054	18621160	U6	0	+
NC_091760	20019893	20020000	U6	0	+
NC_091760	20182169	20182465	7SK	0	+
NC_091760	21156052	21156128	let-7	0	-
NC_091760	21156778	21156850	mir-10	0	-
NC_091760	23770727	23770762	IRE_I	0	+
NC_091760	24978090	24978209	5S_rRNA	0	+
NC_091760	26248608	26248880	7SK	0	+
NC_091760	28194045	28194170	U2	0	+
NC_091760	32177010	32177113	U6	0	+
NC_091760	33337006	33337058	mir-1302	0	+
NC_091760	36804286	36804393	U4	0	-
NC_091760	41600376	41600676	Metazoa_SRP	0	+
NC_091760	41600393	41600644	Protozoa_SRP	0	+
NC_091760	42315219	42315325	U6	0	-
NC_091760	42635231	42635338	U6	0	+
NC_091760	43433947	43434050	U6	0	+
NC_091760	43604708	43604871	U1	0	-
NC_091760	43606982	43607034	mir-1302	0	-
NC_091760	43668494	43668631	SNORA68	0	-
NC_091760	46956106	46956212	U6	0	-
NC_091760	49336934	49336996	U7	0	-
NC_091760	50429199	50429299	mir-544	0	+
NC_091760	52881108	52881251	SNORA48	0	+
NC_091760	54754476	54754577	U6	0	+
NC_091760	55953925	55954031	U6	0	+
NC_091760	58991045	58991152	U6	0	+
NC_091760	59297775	59297874	U6	0	+
NC_091760	59563419	59563526	U6	0	-
NC_091760	61563599	61563672	tRNA	0	-
NC_091760	61652872	61653006	7SK	0	-
NC_091760	62082257	62082422	TUSC7	0	+
NC_091760	62340942	62341093	LINC00901	0	+
NC_091760	65549495	65549593	mir-544	0	+
NC_091760	66069261	66069394	SNORA70	0	-
NC_091760	67257569	67258069	SSU_rRNA_eukarya	0	-
NC_091760	67527498	67527605	U6	0	-
NC_091760	67875073	67875125	mir-1302	0	-
NC_091760	68412052	68412357	7SK	0	+
NC_091760	70782594	70782701	U6	0	-
NC_091760	70793792	70793896	U6	0	+
NC_091760	70875598	70875670	snoU2-30	0	-
NC_091760	70875844	70875924	snoU2_19	0	-
NC_091760	71163088	71163193	5S_rRNA	0	-
NC_091760	71795341	71795393	mir-1302	0	-
NC_091760	72151218	72151345	ACA64	0	-
NC_091760	72368023	72368130	U6	0	+
NC_091760	72558399	72558451	mir-1302	0	+
NC_091760	74390128	74390397	Metazoa_SRP	0	+
NC_091760	75103706	75103813	U6	0	+
NC_091760	75918223	75918319	mir-544	0	-
NC_091760	79270728	79270806	mir-28	0	-
NC_091760	80691974	80692071	mir-544	0	+
NC_091760	81077649	81077826	SNORA81	0	-
NC_091760	81079597	81079666	SNORD2	0	-
NC_091760	82829318	82829425	U6	0	+
NC_091760	83473665	83473741	SNORD66	0	-
NC_091760	84252140	84252315	SNORA81	0	-
NC_091760	85913707	85913816	SOX2OT_exon4	0	-
NC_091760	85929439	85929716	SOX2OT_exon3	0	-
NC_091760	86023279	86023348	SOX2OT_exon2	0	-
NC_091760	86023482	86023711	SOX2OT_exon1	0	-
NC_091760	88501821	88501951	SNORA20	0	-
NC_091760	89568762	89568863	U6	0	+
NC_091760	91770060	91770163	U6	0	+
NC_091760	92719910	92720007	SNORD125	0	+
NC_091760	93112038	93112167	SNORA56	0	+
NC_091760	93175297	93175577	7SK	0	-
NC_091760	97527418	97527598	U2	0	+
NC_091760	97656065	97656163	U6	0	+
NC_091760	97683604	97683731	SNORA40	0	+
NC_091760	97953563	97953653	tRNA	0	-
NC_091760	97998960	97999033	tRNA	0	-
NC_091760	98005680	98006110	Telomerase-vert	0	+
NC_091760	98021812	98021919	U6	0	-
NC_091760	99238514	99238588	mir-551	0	-
NC_091760	101129017	101129125	U6	0	-
NC_091760	102392152	102392478	RNaseP_nuc	0	+
NC_091760	104385620	104385726	U6	0	+
NC_091760	105912108	105912206	U6	0	+
NC_091760	106138422	106138494	tRNA	0	-
NC_091760	107346121	107346444	SCARNA7	0	+
NC_091760	107449077	107449166	mir-15	0	-
NC_091760	107449081	107449162	mir-16	0	+
NC_091760	107449081	107449162	mir-16	0	-
NC_091760	107449227	107449311	mir-15	0	-
NC_091760	110605028	110605135	U6	0	+
NC_091760	110815499	110815606	U6	0	-
NC_091760	111451882	111451954	tRNA	0	-
NC_091760	112622700	112622814	U6atac	0	-
NC_091760	112817598	112817734	SNORA70	0	+
NC_091760	113230582	113230655	tRNA	0	+
NC_091760	114146030	114146329	Metazoa_SRP	0	+
NC_091760	115124560	115124667	U6	0	-
NC_091760	116271511	116271627	U2	0	+
NC_091760	116672838	116672950	Y_RNA	0	+
NC_091760	116920330	116920734	LSU_rRNA_bacteria	0	-
NC_091760	117398355	117398431	CLRN1-AS1	0	-
NC_091760	117963969	117964101	SNORA42	0	-
NC_091760	120554576	120554709	SNORA70	0	-
NC_091760	122036070	122036265	U2	0	+
NC_091760	122864390	122864723	LSU_rRNA_eukarya	0	+
NC_091760	125187771	125187878	U6	0	+
NC_091760	125702034	125702107	tRNA	0	-
NC_091760	127580619	127580715	U6	0	-
NC_091760	127618912	127619014	U6	0	+
NC_091760	130024695	130024824	SNORA33	0	-
NC_091760	130266257	130266364	PISRT1	0	-
NC_091760	132536670	132536777	U6	0	+
NC_091760	134249310	134249414	U6	0	-
NC_091760	134707827	134707879	mir-1302	0	-
NC_091760	136312071	136312207	U8	0	+
NC_091760	137089942	137090276	7SK	0	+
NC_091760	138967406	138967513	U6	0	+
NC_091760	139876078	139876148	snoU2-30	0	-
NC_091760	139876277	139876357	snoU2_19	0	-
NC_091760	139960399	139960506	U6	0	-
NC_091760	141058411	141058518	U6	0	-
NC_091760	141404613	141404921	7SK	0	-
NC_091760	149598129	149598236	U6	0	-
NC_091760	150696871	150697003	SNORA72	0	-
NC_091760	150731954	150732061	U6	0	-
NC_091760	150851229	150851560	7SK	0	-
NC_091760	151480015	151480142	SNORA70	0	+
NC_091760	152463058	152463148	mir-544	0	-
NC_091760	153341287	153341339	mir-1302	0	+
NC_091760	153994810	153994917	U6	0	-
NC_091760	154275544	154275651	U6	0	+
NC_091760	154504988	154505095	U6	0	+
NC_091761	636868	636977	U6	0	-
NC_091761	830521	830594	tRNA	0	+
NC_091761	1245862	1245934	tRNA	0	-
NC_091761	2031951	2032058	U6	0	+
NC_091761	2034115	2035446	LSU_rRNA_bacteria	0	+
NC_091761	2034802	2034968	LSU_rRNA_archaea	0	+
NC_091761	2134313	2134422	U6	0	-
NC_091761	2830149	2830279	SNORA19	0	-
NC_091761	7988623	7988728	U6	0	+
NC_091761	8214997	8215314	7SK	0	-
NC_091761	12798767	12798901	SNORA43	0	+
NC_091761	13719558	13719665	U6	0	+
NC_091761	15183072	15183172	mir-544	0	+
NC_091761	17995212	17995316	U6	0	+
NC_091761	18485962	18486105	SNORA79	0	-
NC_091761	19577982	19578110	NRF2_IRES	0	+
NC_091761	20240796	20240903	U6	0	+
NC_091761	20732059	20732134	mir-10	0	-
NC_091761	21637993	21638098	U6	0	-
NC_091761	22224792	22224898	U6	0	-
NC_091761	22450719	22450851	SNORA72	0	-
NC_091761	23539648	23539755	U6	0	-
NC_091761	23946571	23946678	U6	0	-
NC_091761	24040050	24040157	U6	0	+
NC_091761	24866349	24866456	U6	0	+
NC_091761	25831942	25832046	U6	0	-
NC_091761	26250057	26250165	U6	0	+
NC_091761	26510360	26510467	U6	0	-
NC_091761	26679174	26679281	snoU13	0	+
NC_091761	27225456	27225559	U6	0	-
NC_091761	30146740	30146847	U6	0	-
NC_091761	30618988	30619095	U6	0	-
NC_091761	31093168	31093275	U6	0	-
NC_091761	31393670	31393777	U6	0	+
NC_091761	34059739	34059842	U6	0	+
NC_091761	38012142	38012290	U12	0	+
NC_091761	38348747	38348854	U6	0	+
NC_091761	38932717	38932913	U2	0	-
NC_091761	39821614	39821685	tRNA	0	+
NC_091761	39821966	39822038	tRNA	0	-
NC_091761	40439928	40440035	U6	0	-
NC_091761	40461696	40461851	U1	0	+
NC_091761	43457948	43458052	U6	0	+
NC_091761	46447400	46447611	U3	0	+
NC_091761	47535186	47535293	U6	0	-
NC_091761	48249008	48249186	U2	0	-
NC_091761	51976331	51976532	VIS1	0	-
NC_091761	52170168	52170246	ZEB2_AS1_4	0	-
NC_091761	52170741	52170842	ZEB2_AS1_3	0	-
NC_091761	52171626	52171687	ZEB2_AS1_2	0	-
NC_091761	52172721	52172849	ZEB2_AS1_1	0	-
NC_091761	59037341	59037673	SSU_rRNA_eukarya	0	+
NC_091761	59322955	59323007	mir-1302	0	+
NC_091761	59918218	59918325	U6	0	-
NC_091761	61651096	61651177	mir-128	0	-
NC_091761	61794717	61794824	U6	0	-
NC_091761	63314399	63314506	U6	0	+
NC_091761	63453373	63453499	U6atac	0	+
NC_091761	64741160	64741470	7SK	0	-
NC_091761	65645130	65645227	mir-544	0	+
NC_091761	68014332	68014597	7SK	0	+
NC_091761	68376534	68376664	SNORA42	0	+
NC_091761	71811838	71811976	U4	0	+
NC_091761	72736063	72736115	mir-1302	0	+
NC_091761	73191802	73191928	U4atac	0	+
NC_091761	80648243	80648330	U6	0	-
NC_091761	81489063	81489194	PCGEM1	0	+
NC_091761	85857186	85857343	SNORA70	0	+
NC_091761	85938827	85938929	U6	0	+
NC_091761	86774503	86774610	U6	0	-
NC_091761	87522065	87522168	U6	0	+
NC_091761	87582552	87582651	U6	0	+
NC_091761	88010976	88011083	U6	0	-
NC_091761	89583332	89583439	U6	0	+
NC_091761	89635057	89635164	U6	0	+
NC_091761	90154635	90154739	U6	0	+
NC_091761	90697236	90697321	SNORD103	0	+
NC_091761	90748804	90748893	SNORD70	0	+
NC_091761	90749664	90749751	SNORD70	0	+
NC_091761	90759090	90759176	SNORD11B	0	+
NC_091761	90759877	90759961	SNORD11	0	+
NC_091761	92609036	92609138	U6	0	+
NC_091761	93981380	93981544	U1	0	+
NC_091761	94444604	94444683	SNORD51	0	+
NC_091761	94444954	94445088	SNORA41	0	+
NC_091761	97008362	97008468	U6	0	-
NC_091761	100179505	100179833	7SK	0	+
NC_091761	101741122	101741248	SNORA11	0	-
NC_091761	103156149	103156280	SNORA70	0	+
NC_091761	104022913	104023034	SNORA40	0	+
NC_091761	105302675	105302830	Pinc	0	+
NC_091761	105563454	105563553	mir-544	0	-
NC_091761	106225647	106225784	SNORA42	0	+
NC_091761	106376979	106377056	mir-26	0	+
NC_091761	106910944	106911008	mir-375	0	-
NC_091761	107206112	107206184	mir-153	0	-
NC_091761	109909690	109909797	U6	0	-
NC_091761	110522209	110522262	mir-1302	0	+
NC_091761	111237424	111237550	U6atac	0	-
NC_091761	112027375	112027470	U6	0	+
NC_091761	112161475	112161527	mir-1302	0	-
NC_091761	117314897	117314949	mir-1302	0	-
NC_091761	117377662	117377771	U6	0	+
NC_091761	117925607	117925711	U6	0	+
NC_091761	117995268	117995375	U6	0	-
NC_091761	118660266	118660373	U6	0	+
NC_091761	118938051	118938166	U6	0	+
NC_091761	119060879	119060986	U6	0	+
NC_091761	119187693	119187773	SNORD20	0	-
NC_091761	119191526	119191596	SNORD82	0	-
NC_091761	119607857	119607991	SNORA62	0	+
NC_091761	121339043	121339191	SNORA79	0	-
NC_091761	121809679	121809801	SNORA70	0	+
NC_091761	122345588	122345665	SNORD103	0	+
NC_091761	122365650	122365733	SNORD103	0	+
NC_091761	122378068	122378153	SNORD103	0	+
NC_091761	124068023	124068127	U6	0	+
NC_091761	124485232	124485339	U6	0	+
NC_091761	124542377	124542510	U11	0	-
NC_091761	124587956	124588091	SNORA16	0	+
NC_091761	124588578	124588709	SNORA44	0	+
NC_091761	124588928	124589054	SNORA61	0	+
NC_091761	124589671	124589745	SNORD99	0	+
NC_091761	124651498	124651702	SNORA73	0	-
NC_091761	124652431	124652635	SNORA73	0	-
NC_091761	124797367	124797485	SNORA40	0	+
NC_091761	125064329	125064448	5S_rRNA	0	+
NC_091761	125276930	125277096	SCARNA1	0	-
NC_091761	125591214	125591321	U6	0	-
NC_091761	127388169	127388276	U6	0	-
NC_091761	128032374	128032446	tRNA	0	-
NC_091761	128608575	128608685	U6	0	-
NC_091761	128813067	128813174	U6	0	+
NC_091761	129127220	129127327	U6	0	-
NC_091761	130476672	130476779	U6	0	-
NC_091761	130797731	130797828	snoU13	0	+
NC_091761	130952423	130952531	U6	0	+
NC_091761	132874683	132874782	U6	0	-
NC_091761	133459905	133460119	U3	0	+
NC_091761	133490024	133490188	U1	0	-
NC_091761	135818694	135818801	U6	0	-
NC_091762	1025444	1025516	tRNA	0	-
NC_091762	6988889	6989154	7SK	0	-
NC_091762	7477133	7477269	SNORA70	0	+
NC_091762	8019587	8019661	tRNA	0	-
NC_091762	8032006	8032078	tRNA	0	-
NC_091762	8032967	8033039	tRNA	0	-
NC_091762	8033688	8033771	tRNA	0	+
NC_091762	8042493	8042564	tRNA	0	+
NC_091762	8106464	8106536	tRNA	0	-
NC_091762	8107300	8107372	tRNA	0	-
NC_091762	8109278	8109349	tRNA	0	+
NC_091762	8115594	8115666	tRNA	0	-
NC_091762	8115967	8116039	tRNA	0	-
NC_091762	8116777	8116849	tRNA	0	-
NC_091762	8117414	8117497	tRNA	0	+
NC_091762	8118778	8118849	tRNA	0	+
NC_091762	8125120	8125192	tRNA	0	-
NC_091762	8125493	8125565	tRNA	0	-
NC_091762	8126303	8126375	tRNA	0	-
NC_091762	8126960	8127043	tRNA	0	+
NC_091762	8128321	8128392	tRNA	0	+
NC_091762	8134663	8134735	tRNA	0	-
NC_091762	8135036	8135108	tRNA	0	-
NC_091762	8135846	8135918	tRNA	0	-
NC_091762	8136483	8136566	tRNA	0	+
NC_091762	8137847	8137918	tRNA	0	+
NC_091762	8144170	8144242	tRNA	0	-
NC_091762	8144543	8144615	tRNA	0	-
NC_091762	8145353	8145425	tRNA	0	-
NC_091762	8145994	8146077	tRNA	0	+
NC_091762	8147349	8147420	tRNA	0	+
NC_091762	8153638	8153710	tRNA	0	-
NC_091762	8154011	8154083	tRNA	0	-
NC_091762	8154844	8154916	tRNA	0	-
NC_091762	8155483	8155566	tRNA	0	+
NC_091762	8156856	8156927	tRNA	0	+
NC_091762	8163157	8163229	tRNA	0	-
NC_091762	8163530	8163602	tRNA	0	-
NC_091762	8164324	8164396	tRNA	0	-
NC_091762	8165062	8165133	tRNA	0	-
NC_091762	8166571	8166654	tRNA	0	-
NC_091762	8167183	8167255	tRNA	0	+
NC_091762	8205258	8205331	tRNA	0	+
NC_091762	8453992	8454099	U6	0	+
NC_091762	9063227	9063326	mir-544	0	+
NC_091762	9085762	9085861	U6	0	-
NC_091762	9947995	9948157	U1	0	+
NC_091762	10713516	10713590	tRNA	0	+
NC_091762	10808364	10808485	SSU_rRNA_eukarya	0	-
NC_091762	10808694	10808858	SSU_rRNA_eukarya	0	-
NC_091762	13939461	13939558	mir-544	0	-
NC_091762	14584014	14584092	mir-9	0	+
NC_091762	14584014	14584092	mir-9	0	-
NC_091762	15015829	15015964	SCARNA4	0	+
NC_091762	15020311	15020445	SNORA42	0	+
NC_091762	15876053	15876156	U6	0	-
NC_091762	16438267	16438402	SNORA58	0	-
NC_091762	16444400	16444537	SNORA58	0	-
NC_091762	16491504	16491580	mir-190	0	+
NC_091762	16884838	16884910	tRNA	0	-
NC_091762	18943736	18944021	7SK	0	+
NC_091762	19484184	19484315	SNORA11	0	-
NC_091762	19762062	19762169	U6	0	+
NC_091762	21097252	21097326	tRNA	0	-
NC_091762	21098004	21098076	tRNA	0	+
NC_091762	21102384	21102455	tRNA	0	+
NC_091762	21122602	21122674	tRNA	0	-
NC_091762	21123160	21123234	tRNA	0	-
NC_091762	21123887	21123959	tRNA	0	+
NC_091762	21130013	21130087	tRNA	0	+
NC_091762	21172873	21172946	tRNA	0	+
NC_091762	21177350	21177422	tRNA	0	-
NC_091762	21216272	21216345	tRNA	0	+
NC_091762	21220744	21220816	tRNA	0	-
NC_091762	21225184	21225258	tRNA	0	+
NC_091762	21225857	21225930	tRNA	0	+
NC_091762	21236194	21236267	tRNA	0	+
NC_091762	21247128	21247201	tRNA	0	+
NC_091762	21248915	21248987	tRNA	0	-
NC_091762	21250172	21250246	tRNA	0	+
NC_091762	21250847	21250920	tRNA	0	+
NC_091762	21267587	21267660	tRNA	0	+
NC_091762	21271127	21271199	tRNA	0	-
NC_091762	21279596	21279669	tRNA	0	+
NC_091762	21290552	21290625	tRNA	0	+
NC_091762	21292339	21292411	tRNA	0	-
NC_091762	21293602	21293676	tRNA	0	+
NC_091762	21294278	21294351	tRNA	0	+
NC_091762	21301992	21302064	tRNA	0	-
NC_091762	21307352	21307425	tRNA	0	+
NC_091762	21322553	21322625	tRNA	0	-
NC_091762	21323810	21323884	tRNA	0	+
NC_091762	21324487	21324560	tRNA	0	+
NC_091762	21325078	21325150	tRNA	0	+
NC_091762	21325849	21325920	tRNA	0	-
NC_091762	21340709	21340782	tRNA	0	+
NC_091762	21347380	21347452	tRNA	0	-
NC_091762	21355688	21355760	tRNA	0	-
NC_091762	21356278	21356351	tRNA	0	-
NC_091762	21356956	21357030	tRNA	0	-
NC_091762	21361930	21362002	tRNA	0	+
NC_091762	21367458	21367622	U1	0	-
NC_091762	21379100	21379264	U1	0	+
NC_091762	21384719	21384791	tRNA	0	-
NC_091762	21389693	21389767	tRNA	0	+
NC_091762	21390372	21390445	tRNA	0	+
NC_091762	21390963	21391035	tRNA	0	+
NC_091762	21391738	21391809	tRNA	0	-
NC_091762	21399282	21399354	tRNA	0	+
NC_091762	21405953	21406026	tRNA	0	-
NC_091762	21412839	21412912	tRNA	0	-
NC_091762	21421080	21421151	tRNA	0	+
NC_091762	21421854	21421926	tRNA	0	-
NC_091762	21422445	21422518	tRNA	0	-
NC_091762	21440403	21440476	tRNA	0	-
NC_091762	21448412	21448483	tRNA	0	+
NC_091762	21449173	21449245	tRNA	0	-
NC_091762	21449763	21449836	tRNA	0	-
NC_091762	21450438	21450512	tRNA	0	-
NC_091762	21464129	21464202	tRNA	0	-
NC_091762	21479804	21479878	tRNA	0	+
NC_091762	21484457	21484529	tRNA	0	+
NC_091762	21488232	21488306	tRNA	0	+
NC_091762	21497257	21497330	tRNA	0	-
NC_091762	21533292	21533366	tRNA	0	-
NC_091762	21534053	21534125	tRNA	0	+
NC_091762	21540331	21540403	tRNA	0	+
NC_091762	21542663	21542734	tRNA	0	-
NC_091762	21544438	21544509	tRNA	0	+
NC_091762	21545954	21546025	tRNA	0	+
NC_091762	21548280	21548352	tRNA	0	-
NC_091762	21554558	21554630	tRNA	0	-
NC_091762	21555317	21555391	tRNA	0	+
NC_091762	21563533	21563605	tRNA	0	-
NC_091762	21564414	21564488	tRNA	0	+
NC_091762	21598319	21598392	tRNA	0	+
NC_091762	21607561	21607635	tRNA	0	-
NC_091762	21611881	21611953	tRNA	0	-
NC_091762	21624740	21624904	U1	0	-
NC_091762	21629515	21629679	U1	0	-
NC_091762	21638241	21638315	tRNA	0	-
NC_091762	21639301	21639373	tRNA	0	-
NC_091762	21640262	21640335	tRNA	0	-
NC_091762	21640995	21641069	tRNA	0	-
NC_091762	21644527	21644599	tRNA	0	+
NC_091762	21651170	21651334	U1	0	-
NC_091762	21668612	21668776	U1	0	+
NC_091762	21675347	21675419	tRNA	0	-
NC_091762	21678877	21678951	tRNA	0	+
NC_091762	21679611	21679684	tRNA	0	+
NC_091762	21680573	21680645	tRNA	0	+
NC_091762	21681631	21681705	tRNA	0	+
NC_091762	21690267	21690431	U1	0	+
NC_091762	21695044	21695208	U1	0	+
NC_091762	21702950	21703024	tRNA	0	+
NC_091762	21710563	21710636	tRNA	0	-
NC_091762	21711655	21711727	tRNA	0	-
NC_091762	21712537	21712609	tRNA	0	-
NC_091762	21715216	21715288	tRNA	0	-
NC_091762	22331602	22331910	7SK	0	+
NC_091762	22723069	22723176	U6	0	+
NC_091762	22946447	22946519	tRNA	0	-
NC_091762	23018044	23018208	U1	0	+
NC_091762	23071750	23071914	U1	0	+
NC_091762	23096018	23096182	U1	0	+
NC_091762	23100519	23100686	U1	0	+
NC_091762	23101311	23101383	tRNA	0	-
NC_091762	23103191	23103265	tRNA	0	+
NC_091762	23118565	23118637	tRNA	0	+
NC_091762	23120742	23120816	tRNA	0	-
NC_091762	23128032	23128196	U1	0	-
NC_091762	23182240	23182404	U1	0	-
NC_091762	24762976	24763083	U6	0	+
NC_091762	25194054	25194106	mir-1302	0	+
NC_091762	28764435	28764531	Y_RNA	0	+
NC_091762	28821600	28821707	U6	0	+
NC_091762	28860957	28861261	7SK	0	+
NC_091762	29892829	29892940	5S_rRNA	0	-
NC_091762	31093387	31093710	7SK	0	+
NC_091762	31910089	31910205	K_chan_RES	0	+
NC_091762	32867407	32867511	U6	0	-
NC_091762	33086713	33086786	tRNA	0	+
NC_091762	33129057	33129171	K_chan_RES	0	+
NC_091762	33215131	33215245	K_chan_RES	0	+
NC_091762	33305763	33305877	K_chan_RES	0	+
NC_091762	33586024	33586138	K_chan_RES	0	-
NC_091762	34234007	34234082	mir-197	0	-
NC_091762	34664932	34665375	SCARNA2	0	-
NC_091762	34848208	34848544	RNaseP_nuc	0	-
NC_091762	34851002	34851132	SNORA70	0	-
NC_091762	35426192	35426299	U6	0	+
NC_091762	38495958	38496054	Metazoa_SRP	0	-
NC_091762	42741211	42741317	U6	0	+
NC_091762	44560521	44560627	U6	0	-
NC_091762	45665321	45665392	mir-137	0	+
NC_091762	46023675	46023782	U6	0	-
NC_091762	47119434	47119650	ACEA_U3	0	-
NC_091762	47119435	47119650	U3	0	-
NC_091762	47125127	47125230	U6	0	+
NC_091762	48193830	48194134	7SK	0	+
NC_091762	49355355	49355460	U6	0	+
NC_091762	50049766	50049851	tRNA	0	-
NC_091762	50486403	50486538	SNORA16	0	+
NC_091762	51045105	51045238	SNORA66	0	-
NC_091762	51077239	51077345	U6	0	-
NC_091762	51316951	51317070	5S_rRNA	0	-
NC_091762	54632872	54633036	U2	0	-
NC_091762	56012438	56012544	U6	0	+
NC_091762	56317321	56317373	mir-1302	0	+
NC_091762	57155623	57155773	SNORA62	0	+
NC_091762	64203389	64203494	U6	0	-
NC_091762	64900132	64900239	U6	0	-
NC_091762	66353609	66353727	SNORA26	0	+
NC_091762	66871940	66872044	U6	0	+
NC_091762	66954687	66954783	U6	0	+
NC_091762	67117419	67117526	U6	0	-
NC_091762	67145643	67145751	U6	0	-
NC_091762	69184222	69184329	U6	0	+
NC_091762	69331384	69331456	SNORD45	0	-
NC_091762	69332063	69332146	SNORD45	0	-
NC_091762	69332696	69332775	SNORD45	0	-
NC_091762	70980293	70980593	Metazoa_SRP	0	+
NC_091762	70980310	70980553	Protozoa_SRP	0	+
NC_091762	72823024	72823131	U6	0	+
NC_091762	74426697	74426779	mir-186	0	+
NC_091762	77451243	77451315	tRNA	0	-
NC_091762	77537095	77538229	SSU_rRNA_eukarya	0	+
NC_091762	77876678	77876785	U6	0	+
NC_091762	78376618	78376918	Metazoa_SRP	0	-
NC_091762	78376657	78376898	Protozoa_SRP	0	-
NC_091762	78759758	78759878	SNORA70	0	-
NC_091762	80592016	80592091	mir-101	0	+
NC_091762	82600475	82600714	7SK	0	-
NC_091762	83044153	83044260	U6	0	+
NC_091762	83441025	83441130	U6	0	+
NC_091762	85685503	85685667	U1	0	+
NC_091762	87127350	87127453	U6	0	+
NC_091762	91207708	91207813	U6	0	+
NC_091762	91928429	91928536	U6	0	-
NC_091762	92415619	92415749	SNORA42	0	-
NC_091762	94246633	94247120	LSU_rRNA_eukarya	0	-
NC_091762	94246684	94246904	LSU_rRNA_archaea	0	-
NC_091762	94246684	94246905	LSU_rRNA_bacteria	0	-
NC_091762	95037438	95037541	U6	0	+
NC_091762	98210303	98210377	tRNA	0	-
NC_091762	98523211	98523318	U6	0	+
NC_091762	99223827	99223934	U6	0	+
NC_091762	100193074	100193181	U6	0	-
NC_091762	100355673	100355799	5S_rRNA	0	+
NC_091762	100693090	100693198	U6	0	-
NC_091762	101442142	101442259	U5	0	+
NC_091762	101479211	101479291	SNORD39	0	-
NC_091762	101491269	101491368	U6	0	-
NC_091762	101530327	101530443	U5	0	+
NC_091762	102537757	102538060	Metazoa_SRP	0	-
NC_091762	102915966	102916070	U6	0	+
NC_091762	105234446	105234550	U6	0	+
NC_091762	105704853	105704928	mir-30	0	-
NC_091762	105707978	105708056	mir-30	0	-
NC_091762	106399970	106400077	U6	0	+
NC_091762	106434660	106434880	IRES_L-myc	0	+
NC_091762	106750580	106750715	SNORA55	0	+
NC_091762	107147135	107147322	U2	0	+
NC_091762	107280893	107281021	U6	0	+
NC_091762	107288820	107288892	tRNA	0	-
NC_091762	108386826	108386934	U6	0	+
NC_091762	110061865	110061963	U6	0	+
NC_091762	110693102	110693262	U2	0	-
NC_091762	112558101	112558206	U6	0	+
NC_091762	113247382	113247658	SCARNA6	0	+
NC_091762	113263965	113264227	SCARNA6	0	+
NC_091762	114232183	114232247	snoU2-30	0	-
NC_091762	114232419	114232499	snoU2_19	0	-
NC_091762	119819086	119819172	mir-149	0	+
NC_091762	120894835	120894942	U6	0	-
NC_091762	121037634	121037716	SSU_rRNA_eukarya	0	+
NC_091762	121037668	121038428	SSU_rRNA_archaea	0	+
NC_091762	121037698	121038430	SSU_rRNA_bacteria	0	+
NC_091762	121037720	121038417	SSU_rRNA_eukarya	0	+
NC_091762	121040284	121040437	5_8S_rRNA	0	+
NC_091762	121041507	121046081	LSU_rRNA_archaea	0	+
NC_091762	121041509	121046090	LSU_rRNA_bacteria	0	+
NC_091762	121041573	121046387	LSU_rRNA_eukarya	0	+
NC_091762	121071586	121073465	SSU_rRNA_bacteria	0	+
NC_091762	121071591	121073460	SSU_rRNA_eukarya	0	+
NC_091762	121071591	121073463	SSU_rRNA_archaea	0	+
NC_091762	121075322	121075475	5_8S_rRNA	0	+
NC_091762	121076546	121081119	LSU_rRNA_archaea	0	+
NC_091762	121076548	121081128	LSU_rRNA_bacteria	0	+
NC_091762	121076612	121081424	LSU_rRNA_eukarya	0	+
NC_091762	121106632	121108511	SSU_rRNA_bacteria	0	+
NC_091762	121106637	121108506	SSU_rRNA_eukarya	0	+
NC_091762	121106637	121108509	SSU_rRNA_archaea	0	+
NC_091762	121110369	121110522	5_8S_rRNA	0	+
NC_091762	121111579	121116153	LSU_rRNA_archaea	0	+
NC_091762	121111581	121116162	LSU_rRNA_bacteria	0	+
NC_091762	121111641	121116458	LSU_rRNA_eukarya	0	+
NC_091763	1030206	1030313	U6	0	-
NC_091763	5674576	5674649	tRNA	0	-
NC_091763	7794723	7795055	7SK	0	+
NC_091763	8107193	8107297	U6	0	+
NC_091763	8240915	8241014	U6	0	-
NC_091763	10774687	10774799	U6	0	-
NC_091763	11163683	11163759	mir-653	0	-
NC_091763	11164340	11164424	mir-489	0	-
NC_091763	12431867	12431971	U6	0	+
NC_091763	13260780	13260885	U6	0	+
NC_091763	14006990	14007122	SNORA70	0	+
NC_091763	14687627	14687807	DLX6-AS1_1	0	+
NC_091763	14688043	14688249	DLX6-AS1_2	0	+
NC_091763	14734770	14734912	Evf-2_5p	0	-
NC_091763	16184970	16185029	U6	0	-
NC_091763	19303633	19303783	SNORA62	0	-
NC_091763	23631962	23632069	U6	0	-
NC_091763	23763892	23764005	U4	0	-
NC_091763	26448558	26448663	U6	0	-
NC_091763	27073919	27074040	U6atac	0	-
NC_091763	27223832	27223930	mir-544	0	+
NC_091763	29507358	29507465	5S_rRNA	0	+
NC_091763	31576828	31576880	mir-1302	0	+
NC_091763	31877479	31877552	SNORD93	0	+
NC_091763	33469497	33469654	TP53TG1_1	0	-
NC_091763	33587716	33587887	uc_338	0	-
NC_091763	35004743	35004850	U6	0	+
NC_091763	35827159	35827264	U6	0	-
NC_091763	38039240	38039347	U6	0	+
NC_091763	38630183	38630507	7SK	0	+
NC_091763	39879579	39879686	U6	0	+
NC_091763	43879688	43880003	7SK	0	+
NC_091763	43902781	43902926	SNORA57	0	+
NC_091763	44071553	44071717	U1	0	-
NC_091763	44775171	44775278	U6	0	+
NC_091763	47366280	47366352	tRNA	0	-
NC_091763	47533995	47534102	U6	0	-
NC_091763	48942790	48942920	snoU109	0	+
NC_091763	50968829	50968936	U6	0	-
NC_091763	51561466	51561579	ST7-OT3_3	0	-
NC_091763	51569246	51569320	ST7-OT3_1	0	-
NC_091763	51784593	51784799	ST7-OT4_4	0	-
NC_091763	51786484	51786756	ST7-OT4_3	0	-
NC_091763	51787858	51788029	ST7-OT4_2	0	-
NC_091763	51788318	51788516	ST7-OT4_1	0	-
NC_091763	51789747	51789852	ST7-AS1_2	0	-
NC_091763	51790227	51790345	ST7-AS1_1	0	-
NC_091763	53017228	53017318	U6	0	+
NC_091763	53935611	53935748	U4	0	-
NC_091763	54035320	54035632	LSU_rRNA_archaea	0	+
NC_091763	54035378	54035575	LSU_rRNA_bacteria	0	+
NC_091763	54035378	54035575	LSU_rRNA_eukarya	0	+
NC_091763	57071720	57071825	U6	0	-
NC_091763	59517611	59517741	SNORA20	0	-
NC_091763	61609172	61609279	U6	0	+
NC_091763	61952054	61952159	U6	0	+
NC_091763	62436905	62437234	7SK	0	+
NC_091763	62497831	62497938	U6	0	-
NC_091763	62588810	62588920	Y_RNA	0	-
NC_091763	63156894	63156992	mir-544	0	-
NC_091763	63650288	63650395	U6	0	+
NC_091763	65789450	65789546	mir-544	0	+
NC_091763	66032559	66032859	Metazoa_SRP	0	+
NC_091763	66032576	66032819	Protozoa_SRP	0	+
NC_091763	69182378	69182544	HOTTIP_4	0	-
NC_091763	69186012	69186374	HOTTIP_3	0	-
NC_091763	69186470	69186844	HOTTIP_2	0	-
NC_091763	69199839	69200018	HOXA11-AS1_6	0	-
NC_091763	69200773	69200983	HOXA11-AS1_5	0	-
NC_091763	69201678	69201909	HOXA11-AS1_4	0	-
NC_091763	69202495	69202593	HOXA11-AS1_3	0	-
NC_091763	69202736	69202922	HOXA11-AS1_2	0	-
NC_091763	69203211	69203307	HOXA11-AS1_1	0	-
NC_091763	69219316	69219390	mir-196	0	+
NC_091763	69288017	69288160	HOTAIRM1_5	0	-
NC_091763	69288169	69288271	HOTAIRM1_4	0	-
NC_091763	69288290	69288348	HOTAIRM1_3	0	-
NC_091763	69291858	69291986	HOTAIRM1_1	0	-
NC_091763	69732367	69732649	7SK	0	-
NC_091763	70298263	70298336	mir-148	0	+
NC_091763	70446803	70446910	U6	0	-
NC_091763	70940073	70940171	mir-544	0	-
NC_091763	71292123	71292249	U6atac	0	+
NC_091763	72808656	72808758	U6	0	+
NC_091763	73440044	73440155	U6	0	-
NC_091763	73907822	73907941	5S_rRNA	0	-
NC_091763	75594428	75594501	tRNA	0	-
NC_091763	76938022	76938154	SNORA9	0	+
NC_091763	76979296	76979403	U6	0	-
NC_091763	77573705	77573812	U6	0	-
NC_091763	82255608	82255736	SNORA44	0	+
NC_091763	83937749	83937848	mir-544	0	-
NC_091763	84669767	84670193	LSU_rRNA_eukarya	0	-
NC_091763	84669817	84670027	LSU_rRNA_archaea	0	-
NC_091763	85576667	85576781	K_chan_RES	0	+
NC_091763	86508986	86509327	7SK	0	+
NC_091763	88178573	88178636	U7	0	+
NC_091763	88483845	88484050	U3	0	-
NC_091763	88594217	88594437	U3	0	-
NC_091763	89285303	89285410	U6	0	+
NC_091763	91674165	91674252	mir-592	0	-
NC_091763	92039224	92039516	7SK	0	-
NC_091763	92823327	92823379	mir-1302	0	+
NC_091763	93941771	93941848	mir-182	0	-
NC_091763	93946254	93946332	mir-96	0	-
NC_091763	93946480	93946554	mir-183	0	-
NC_091763	94285476	94285583	U6	0	+
NC_091763	94597215	94597459	MESTIT1_2	0	+
NC_091763	94598721	94598820	MESTIT1_3	0	+
NC_091763	94605197	94605289	mir-335	0	+
NC_091763	94970785	94970919	SNORA13	0	-
NC_091763	95006719	95006787	mir-29	0	-
NC_091763	95007102	95007172	mir-29	0	-
NC_091763	99160006	99160114	U6	0	+
NC_091763	99197469	99197588	5S_rRNA	0	+
NC_091763	100222742	100222814	tRNA	0	+
NC_091763	100995106	100995201	mir-490	0	+
NC_091763	101983853	101984210	7SK	0	+
NC_091763	102751341	102751438	Y_RNA	0	-
NC_091763	103243507	103243580	tRNA	0	+
NC_091763	103722800	103723017	ACEA_U3	0	-
NC_091763	103722803	103723017	U3	0	-
NC_091763	103753846	103753944	mir-544	0	+
NC_091763	104459139	104459258	5S_rRNA	0	-
NC_091763	107607969	107608042	tRNA	0	-
NC_091763	112515658	112515754	Y_RNA	0	+
NC_091763	112535423	112535525	Y_RNA	0	+
NC_091763	112539693	112539805	Y_RNA	0	-
NC_091763	112673763	112673884	5S_rRNA	0	+
NC_091763	112729918	112729990	tRNA	0	+
NC_091763	112732500	112732611	U2	0	-
NC_091763	112741427	112741499	tRNA	0	+
NC_091763	112742727	112742799	tRNA	0	+
NC_091763	112747719	112747791	tRNA	0	-
NC_091763	112749393	112749465	tRNA	0	-
NC_091763	112762878	112762950	tRNA	0	-
NC_091763	112763846	112763997	7SK	0	+
NC_091763	112768957	112769029	tRNA	0	-
NC_091763	112775153	112775225	tRNA	0	-
NC_091763	112874992	112875064	tRNA	0	+
NC_091763	112878541	112878613	tRNA	0	+
NC_091763	112879928	112880000	tRNA	0	+
NC_091763	112888812	112888884	tRNA	0	+
NC_091763	112892934	112893006	tRNA	0	+
NC_091763	112907300	112907372	tRNA	0	-
NC_091763	112912191	112912263	tRNA	0	-
NC_091763	112915984	112916056	tRNA	0	+
NC_091763	113086354	113086426	tRNA	0	-
NC_091763	113089872	113089944	tRNA	0	+
NC_091763	113709283	113709414	5S_rRNA	0	-
NC_091763	114121082	114121166	mir-671	0	+
NC_091763	116762264	116762360	Vault	0	-
NC_091763	117613717	117613824	U6	0	-
NC_091763	118880997	118881123	U6atac	0	-
NC_091763	119012708	119012781	mir-153	0	-
NC_091763	119603676	119603795	5S_rRNA	0	+
NC_091764	1304257	1304363	U6	0	+
NC_091764	4623195	4623309	K_chan_RES	0	-
NC_091764	5940038	5940135	U6	0	-
NC_091764	6560270	6560377	U6	0	-
NC_091764	6717904	6718014	U6	0	+
NC_091764	6898960	6899065	mir-544	0	-
NC_091764	10359505	10359610	U6	0	-
NC_091764	12658677	12658782	U6	0	+
NC_091764	12880316	12880446	SNORA18	0	-
NC_091764	14518593	14518694	U6	0	+
NC_091764	14881264	14881371	U6	0	+
NC_091764	17770430	17770549	5S_rRNA	0	+
NC_091764	19250480	19250553	tRNA	0	+
NC_091764	19711537	19711655	5S_rRNA	0	+
NC_091764	21930046	21930120	SNORD107	0	-
NC_091764	22693436	22693537	U6	0	+
NC_091764	25040594	25040686	mir-331	0	+
NC_091764	25109618	25109921	7SK	0	-
NC_091764	25838281	25838355	mir-148	0	-
NC_091764	26103258	26103342	mir-615	0	-
NC_091764	26145230	26145305	mir-196	0	-
NC_091764	26170997	26171095	HOTAIR_3	0	-
NC_091764	26173413	26173482	HOTAIR_2	0	-
NC_091764	26271068	26271169	U6	0	-
NC_091764	26655588	26655770	uc_338	0	-
NC_091764	26661303	26661410	U6	0	-
NC_091764	28361430	28361534	U6	0	-
NC_091764	28909733	28909864	SNORA38	0	+
NC_091764	29705717	29705824	U6	0	+
NC_091764	31179445	31179581	SNORA2	0	+
NC_091764	31187672	31187804	SNORA2	0	+
NC_091764	31189202	31189341	SNORA2	0	+
NC_091764	37227994	37228101	U6	0	+
NC_091764	37666630	37666777	SNORA62	0	+
NC_091764	38166867	38167192	7SK	0	+
NC_091764	39465845	39465918	tRNA	0	-
NC_091764	41894115	41894222	U6	0	+
NC_091764	42817031	42817147	5S_rRNA	0	+
NC_091764	43876992	43877229	snoU85	0	-
NC_091764	44032713	44032841	SNORA25	0	+
NC_091764	44288939	44289039	U6	0	+
NC_091764	44372300	44372432	SNORA76	0	-
NC_091764	44596890	44596993	U6	0	+
NC_091764	44799812	44799919	SNORA44	0	+
NC_091764	45173176	45173308	SNORA38	0	-
NC_091764	47468427	47468592	U1	0	+
NC_091764	48858658	48858765	U6	0	+
NC_091764	51074246	51074333	let-7	0	-
NC_091764	55749625	55749705	mir-26	0	+
NC_091764	56418900	56419050	SNORA62	0	+
NC_091764	56743655	56743735	snoU2_19	0	+
NC_091764	56743889	56743961	snoU2-30	0	+
NC_091764	56900349	56900424	SNORD59	0	+
NC_091764	56901424	56901495	SNORD59	0	+
NC_091764	57241667	57241749	tRNA	0	-
NC_091764	58281050	58281157	U6	0	-
NC_091764	60073881	60073988	U6	0	+
NC_091764	60340668	60340740	tRNA	0	+
NC_091764	61692334	61692395	RMST_1	0	+
NC_091764	61717592	61717733	RMST_2	0	+
NC_091764	61718315	61718424	RMST_3	0	+
NC_091764	61719008	61719114	RMST_4	0	+
NC_091764	61720879	61721008	RMST_5	0	+
NC_091764	61757219	61757421	RMST_6	0	+
NC_091764	61759221	61759488	RMST_7	0	+
NC_091764	61788385	61788528	RMST_8	0	+
NC_091764	61788679	61788872	RMST_9	0	+
NC_091764	61791626	61791711	mir-135	0	+
NC_091764	61791988	61792138	RMST_10	0	+
NC_091764	62702815	62702887	tRNA	0	+
NC_091764	62703514	62703586	tRNA	0	+
NC_091764	62776940	62777188	SNORA53	0	+
NC_091764	66348601	66348708	U6	0	-
NC_091764	66547719	66547825	U6	0	-
NC_091764	66821348	66821512	U1	0	-
NC_091764	67710176	67710228	mir-1302	0	+
NC_091764	67922922	67922994	tRNA	0	-
NC_091764	70938945	70939052	U6	0	-
NC_091764	73345334	73345407	tRNA	0	-
NC_091764	74931891	74931995	U6	0	-
NC_091764	75997009	75997118	U6	0	+
NC_091764	76018376	76018483	U6	0	-
NC_091764	77295881	77295988	U6	0	+
NC_091764	78369997	78370096	U6	0	+
NC_091764	81342517	81342619	U6	0	-
NC_091764	82378790	82378894	U6	0	+
NC_091764	86557115	86557444	7SK	0	-
NC_091764	87222087	87222160	tRNA	0	-
NC_091764	88921633	88921736	U6	0	+
NC_091764	92034382	92034500	5S_rRNA	0	+
NC_091764	95378319	95378425	U6	0	-
NC_091764	97102509	97102568	p27_CRE	0	-
NC_091764	99101408	99101693	7SK	0	+
NC_091764	99113119	99113426	7SK	0	+
NC_091764	100023018	100023338	7SK	0	+
NC_091764	100513928	100514035	U6	0	-
NC_091764	100780582	100780689	U6	0	+
NC_091764	104025850	104026095	snoU89	0	+
NC_091764	104028839	104028912	mir-8	0	-
NC_091764	104029262	104029333	mir-8	0	-
NC_091764	104050365	104050427	U7	0	-
NC_091764	104369989	104370127	SCARNA11	0	+
NC_091764	104423499	104423821	snoU85	0	-
NC_091764	105674631	105674745	K_chan_RES	0	-
NC_091764	105799207	105799321	K_chan_RES	0	-
NC_091764	105898006	105898120	K_chan_RES	0	-
NC_091764	107896926	107897063	SNORA70	0	+
NC_091764	108076576	108076683	U6	0	-
NC_091764	109488962	109489072	U6	0	+
NC_091764	109869003	109869101	U6	0	+
NC_091764	110792962	110793069	U6	0	+
NC_091764	110950464	110950571	U6	0	-
NC_091764	111060862	111060969	U6	0	+
NC_091764	111213516	111214124	IRES_c-sis	0	-
NC_091764	111270896	111271031	SNORA2	0	-
NC_091764	111274502	111274596	snoU83B	0	-
NC_091764	111275862	111275956	snoU83B	0	-
NC_091764	111277238	111277294	snoU82P	0	-
NC_091764	111873743	111873866	5S_rRNA	0	-
NC_091764	112500526	112500657	SNORA33	0	-
NC_091764	112592424	112592528	U6	0	+
NC_091764	112761170	112761277	U6	0	-
NC_091764	112948927	112949034	U6	0	-
NC_091764	113111180	113111297	SNORA11	0	+
NC_091764	113334341	113334476	SNORA70	0	+
NC_091764	113406398	113406467	mir-33	0	+
NC_091764	113992076	113992226	U12	0	+
NC_091764	115104562	115104681	5S_rRNA	0	-
NC_091764	116024011	116024132	SNORA11	0	+
NC_091764	116137346	116137421	mir-1249	0	-
NC_091764	116927735	116927814	let-7	0	+
NC_091764	116928537	116928623	let-7	0	+
NC_091765	31344	31451	U6	0	+
NC_091765	114913	115032	5S_rRNA	0	-
NC_091765	416318	416354	IRE_I	0	-
NC_091765	2774928	2774985	U6	0	+
NC_091765	3791996	3792199	IRES_Cx43	0	-
NC_091765	3971373	3971588	U3	0	+
NC_091765	4100458	4100565	U6	0	-
NC_091765	4833763	4833868	U6	0	-
NC_091765	5121584	5121691	5S_rRNA	0	+
NC_091765	6970939	6971053	5S_rRNA	0	-
NC_091765	8193435	8193507	tRNA	0	-
NC_091765	12312003	12312076	tRNA	0	+
NC_091765	13803641	13803711	mir-302	0	+
NC_091765	13803780	13803848	mir-302	0	+
NC_091765	13804191	13804260	mir-302	0	+
NC_091765	13804367	13804437	mir-302	0	+
NC_091765	13804493	13804561	mir-367	0	+
NC_091765	15838363	15838471	U6	0	-
NC_091765	15954616	15954751	SNORA70	0	+
NC_091765	17322111	17322246	SNORA70	0	+
NC_091765	17339994	17340100	U6	0	+
NC_091765	18121246	18121319	tRNA	0	+
NC_091765	20053052	20053135	SCARNA18	0	-
NC_091765	21974976	21975076	U6	0	-
NC_091765	23461055	23461159	U6	0	-
NC_091765	25052237	25052413	U1	0	+
NC_091765	25479267	25479359	ZNFX1-AS1_2	0	+
NC_091765	26699574	26699685	U6	0	+
NC_091765	27073956	27074059	U6	0	-
NC_091765	30749772	30749884	Y_RNA	0	+
NC_091765	30878918	30879205	7SK	0	+
NC_091765	31003854	31003970	Metazoa_SRP	0	+
NC_091765	33138601	33138708	U6	0	-
NC_091765	34838448	34838555	U6	0	+
NC_091765	36418418	36418513	PVT1_3	0	+
NC_091765	36764646	36764759	FAM13A-AS1_2	0	-
NC_091765	36781650	36781765	FAM13A-AS1_1	0	-
NC_091765	37223929	37224036	U6	0	-
NC_091765	37846655	37846727	tRNA	0	-
NC_091765	38925792	38925993	LSU_rRNA_bacteria	0	-
NC_091765	38925898	38925979	LSU_rRNA_archaea	0	-
NC_091765	40815592	40815674	mir-218	0	+
NC_091765	41706637	41706741	U6	0	+
NC_091765	42873484	42873678	LSU_rRNA_eukarya	0	-
NC_091765	43804287	43804394	U6	0	-
NC_091765	44646265	44646317	mir-1302	0	-
NC_091765	44755083	44755190	U6	0	-
NC_091765	45676512	45676623	5S_rRNA	0	+
NC_091765	45888255	45888362	U6	0	+
NC_091765	46519103	46519207	U6	0	-
NC_091765	49347310	49347428	5S_rRNA	0	-
NC_091765	49732716	49732850	SNORA70	0	+
NC_091765	50127204	50127315	Y_RNA	0	-
NC_091765	50333957	50334056	U6	0	+
NC_091765	55315254	55315398	SNORA67	0	-
NC_091765	59532301	59532424	U6atac	0	-
NC_091765	59977964	59978035	tRNA	0	-
NC_091765	61284420	61284743	7SK	0	+
NC_091765	61633116	61633224	5S_rRNA	0	-
NC_091765	63795447	63795553	mir-2968	0	+
NC_091765	63816063	63816115	mir-1302	0	-
NC_091765	64509891	64509953	U7	0	-
NC_091765	65525945	65525999	GABA3	0	-
NC_091765	66232770	66232824	GABA3	0	-
NC_091765	66679178	66679280	U6	0	+
NC_091765	67751640	67751742	U2	0	-
NC_091765	69106390	69106512	SNORA26	0	+
NC_091765	70534258	70534525	SSU_rRNA_eukarya	0	-
NC_091765	70578763	70578870	U6	0	-
NC_091765	70656058	70656165	U6	0	+
NC_091765	71209175	71209267	U6	0	-
NC_091765	71245373	71245480	U6	0	-
NC_091765	71643507	71643945	LSU_rRNA_bacteria	0	-
NC_091765	72556245	72556346	U6	0	-
NC_091765	72791755	72791882	U6atac	0	+
NC_091765	74245190	74245262	tRNA	0	+
NC_091765	75917657	75917753	Y_RNA	0	+
NC_091765	84763094	84763196	U6	0	-
NC_091765	88391830	88391902	tRNA	0	-
NC_091765	88456849	88456901	mir-1302	0	+
NC_091765	89360691	89361024	7SK	0	+
NC_091765	91345654	91345818	U1	0	+
NC_091765	91927345	91927452	U6	0	-
NC_091765	92032384	92032436	mir-1302	0	-
NC_091765	92371759	92371831	tRNA	0	+
NC_091765	95023053	95023158	U6	0	-
NC_091765	96848122	96848257	SNORA70	0	+
NC_091765	97952481	97952621	U4	0	-
NC_091765	98509653	98509788	SNORA70	0	+
NC_091765	98645313	98645365	mir-1302	0	-
NC_091765	99321423	99321530	U6	0	+
NC_091765	102378481	102378585	U6	0	+
NC_091765	102513060	102513167	U6	0	-
NC_091765	102838936	102839045	U6	0	-
NC_091765	102842836	102842943	U6	0	-
NC_091765	104281102	104281202	U6	0	+
NC_091765	104807000	104807119	5S_rRNA	0	-
NC_091765	106745941	106746013	tRNA	0	-
NC_091765	108279776	108279884	U6	0	+
NC_091765	111275202	111275273	tRNA	0	-
NC_091765	111507242	111507349	U6	0	-
NC_091765	111847220	111847327	U6	0	-
NC_091765	112964843	112964950	U6	0	-
NC_091765	114106409	114106688	7SK	0	-
NC_091765	114820655	114820736	mir-95	0	-
NC_091765	116334923	116335030	U6	0	+
NC_091765	117121085	117121209	SCARNA23	0	-
NC_091765	117328283	117328318	IRE_I	0	+
NC_091766	441851	441970	5S_rRNA	0	-
NC_091766	1213763	1213858	mir-340	0	+
NC_091766	1595578	1595666	U6	0	+
NC_091766	1724691	1724821	SNORA11	0	-
NC_091766	1811171	1811278	U6	0	+
NC_091766	2308684	2308881	U2	0	-
NC_091766	3683796	3683903	U6	0	-
NC_091766	3908440	3908547	U6	0	-
NC_091766	3987827	3987928	U6atac	0	-
NC_091766	4414344	4414448	U6	0	-
NC_091766	4511038	4511141	U6	0	+
NC_091766	4808345	4808452	U6	0	-
NC_091766	5282210	5282344	SNORA68	0	-
NC_091766	5964365	5964469	U6	0	+
NC_091766	6784013	6784139	U6atac	0	+
NC_091766	7528220	7528292	tRNA	0	-
NC_091766	7661788	7661896	U6	0	-
NC_091766	8153644	8153751	U6	0	-
NC_091766	9980701	9980808	U6	0	+
NC_091766	11553386	11553467	mir-181	0	-
NC_091766	11553568	11553649	mir-181	0	-
NC_091766	11580814	11580887	mir-23	0	+
NC_091766	11580992	11581069	mir-27	0	+
NC_091766	11581147	11581217	mir-24	0	+
NC_091766	12096246	12096342	mir-544	0	+
NC_091766	12542028	12542099	SNORD41	0	+
NC_091766	14210996	14211131	SNORA70	0	+
NC_091766	14231789	14231924	SNORA70	0	+
NC_091766	14416795	14416880	SNORD105	0	+
NC_091766	14418218	14418293	snoU105B	0	+
NC_091766	14515826	14515926	U6	0	+
NC_091766	14675439	14675542	U6	0	+
NC_091766	15036181	15036263	mir-199	0	-
NC_091766	15241223	15241409	uc_338	0	+
NC_091766	15293061	15293168	U6	0	+
NC_091766	15743687	15743817	U4	0	-
NC_091766	18326623	18326703	snoU2_19	0	+
NC_091766	18326869	18326939	snoU2-30	0	+
NC_091766	18452812	18452885	tRNA	0	+
NC_091766	19126112	19126198	mir-7	0	-
NC_091766	19182683	19182755	tRNA	0	-
NC_091766	19523939	19523991	mir-1302	0	+
NC_091766	21038969	21039028	Antizyme_FSE	0	-
NC_091766	22109520	22109627	U6	0	-
NC_091766	22538143	22538245	U6	0	-
NC_091766	22715306	22715643	7SK	0	-
NC_091766	25534111	25534201	U6	0	+
NC_091766	25832531	25832652	5S_rRNA	0	-
NC_091766	27000548	27000655	U6	0	+
NC_091766	27692916	27693049	U2	0	+
NC_091766	29828676	29828775	mir-544	0	+
NC_091766	36742965	36743089	U6atac	0	-
NC_091766	37539928	37540099	LSU_rRNA_eukarya	0	+
NC_091766	37540121	37540281	LSU_rRNA_archaea	0	+
NC_091766	37540121	37540281	LSU_rRNA_bacteria	0	+
NC_091766	37540121	37540281	LSU_rRNA_eukarya	0	+
NC_091766	37540302	37540757	LSU_rRNA_eukarya	0	+
NC_091766	37614558	37614635	mir-1271	0	+
NC_091766	38309007	38309114	U6	0	+
NC_091766	38384014	38384121	U6	0	+
NC_091766	38574848	38574951	U6	0	+
NC_091766	38581361	38581481	5S_rRNA	0	-
NC_091766	38678427	38678534	U6	0	+
NC_091766	39086118	39086226	U6	0	-
NC_091766	39138261	39138368	U6	0	+
NC_091766	39532263	39532448	7SK	0	-
NC_091766	39648466	39648588	5S_rRNA	0	+
NC_091766	39684844	39684966	5S_rRNA	0	-
NC_091766	40114176	40114258	tRNA	0	+
NC_091766	40119046	40119119	tRNA	0	-
NC_091766	40139739	40139811	tRNA	0	+
NC_091766	40140279	40140352	tRNA	0	+
NC_091766	40148194	40148267	tRNA	0	-
NC_091766	40152415	40152488	tRNA	0	-
NC_091766	40153147	40153220	tRNA	0	-
NC_091766	40407657	40407764	U6	0	+
NC_091766	42097075	42097179	U6	0	+
NC_091766	42412736	42412808	tRNA	0	+
NC_091766	43102623	43102730	U6	0	+
NC_091766	43145979	43146086	U6	0	+
NC_091766	43516962	43517035	tRNA	0	-
NC_091766	43517167	43517241	tRNA	0	+
NC_091766	44271913	44272020	U6	0	-
NC_091766	44486658	44486777	5S_rRNA	0	+
NC_091766	45824048	45824155	U6	0	-
NC_091766	45842028	45842134	U6	0	-
NC_091766	46036598	46036717	5S_rRNA	0	+
NC_091766	46758749	46758821	tRNA	0	+
NC_091766	47252172	47252434	SMAD5-AS1_1	0	+
NC_091766	47256389	47256518	SMAD5-AS1_2	0	+
NC_091766	47256606	47256731	SMAD5-AS1_3	0	+
NC_091766	47256764	47256937	SMAD5-AS1_4	0	+
NC_091766	48787376	48787452	mir-874	0	-
NC_091766	49335588	49335715	ACA64	0	-
NC_091766	49594611	49594683	SNORD63	0	-
NC_091766	49824693	49824808	5S_rRNA	0	+
NC_091766	50278558	50278758	SNORA74	0	+
NC_091766	50944454	50944560	U6	0	+
NC_091766	51330603	51330710	U6	0	-
NC_091766	51524432	51524529	Vault	0	+
NC_091766	53034468	53034559	SPRY4-IT1_1	0	+
NC_091766	53034702	53034826	SPRY4-IT1_2	0	+
NC_091766	55051737	55051844	U6	0	+
NC_091766	57314322	57314429	U6	0	+
NC_091766	58571089	58571161	tRNA	0	+
NC_091766	58990373	58990477	U6	0	-
NC_091766	60503232	60503316	mir-143	0	+
NC_091766	60504656	60504742	mir-145	0	+
NC_091766	61267914	61268075	U1	0	+
NC_091766	61785097	61785298	U2	0	+
NC_091766	63368048	63368367	7SK	0	-
NC_091766	65025154	65025257	U6	0	-
NC_091766	65078157	65078255	mir-544	0	-
NC_091766	65859193	65859332	SCARNA11	0	+
NC_091766	65909601	65909702	U6	0	-
NC_091766	65967020	65967154	SNORA70	0	-
NC_091766	66017640	66017844	U2	0	+
NC_091766	66125058	66125162	U6	0	+
NC_091766	66477559	66477801	SSU_rRNA_eukarya	0	-
NC_091766	70824927	70825060	U4	0	-
NC_091766	71335601	71335708	U6	0	-
NC_091766	71339875	71339963	mir-544	0	+
NC_091766	71467401	71467531	SNORA33	0	+
NC_091766	71723052	71723159	U6	0	+
NC_091766	71862614	71862701	mir-146	0	+
NC_091766	71868512	71868680	U2	0	-
NC_091766	72915024	72915150	SNORD22	0	+
NC_091766	73196605	73196659	GABA3	0	+
NC_091766	73421250	73421304	GABA3	0	+
NC_091766	75281759	75281867	U6	0	-
NC_091766	76368759	76369062	7SK	0	-
NC_091766	77856129	77856275	SNORA79	0	-
NC_091766	77872427	77872530	U6	0	+
NC_091766	82590486	82590593	U6	0	+
NC_091766	82733310	82733445	snoU109	0	-
NC_091766	85079963	85080130	U2	0	-
NC_091766	85365173	85365307	SNORA22	0	-
NC_091766	87992450	87992526	mir-9	0	+
NC_091766	87992450	87992526	mir-9	0	-
NC_091766	91567600	91567912	7SK	0	+
NC_091766	94923929	94924034	U6	0	+
NC_091766	97816701	97816915	U3	0	+
NC_091766	102281053	102281360	7SK	0	-
NC_091766	102619735	102619837	U6	0	-
NC_091766	103488002	103488054	mir-1302	0	+
NC_091766	103813496	103813603	U6	0	-
NC_091766	108310620	108310772	U1	0	-
NC_091767	22173	22292	5S_rRNA	0	-
NC_091767	1343271	1343378	U6	0	-
NC_091767	2433847	2433972	SNORA11	0	-
NC_091767	4121042	4121150	U6	0	-
NC_091767	6125135	6125240	U6	0	+
NC_091767	6616298	6616456	U1	0	-
NC_091767	7997794	7998091	Metazoa_SRP	0	+
NC_091767	7997811	7998051	Protozoa_SRP	0	+
NC_091767	9142628	9142701	mir-124	0	+
NC_091767	9989879	9990023	SNORA67	0	-
NC_091767	10128703	10128810	U6	0	-
NC_091767	10535014	10535105	ZNFX1-AS1_2	0	+
NC_091767	10756640	10756734	U6	0	-
NC_091767	15065838	15065915	mir-873	0	+
NC_091767	15089526	15089607	mir-876	0	+
NC_091767	17609060	17609167	U6	0	-
NC_091767	18633316	18633621	7SK	0	-
NC_091767	19798363	19798473	U6	0	+
NC_091767	19815637	19815756	5S_rRNA	0	-
NC_091767	21020347	21020456	5S_rRNA	0	+
NC_091767	21824058	21824208	CDKN2B-AS	0	-
NC_091767	21888595	21888724	CDKN2B-AS_3	0	-
NC_091767	22356256	22356336	mir-31	0	+
NC_091767	23642592	23642676	mir-491	0	-
NC_091767	25116346	25116480	SCARNA8	0	+
NC_091767	26546808	26546915	U6	0	-
NC_091767	29041572	29041691	5S_rRNA	0	+
NC_091767	29673676	29673748	tRNA	0	+
NC_091767	30438437	30438874	LSU_rRNA_eukarya	0	+
NC_091767	30737473	30737822	7SK	0	+
NC_091767	30861532	30862050	LSU_rRNA_eukarya	0	+
NC_091767	30861569	30862046	LSU_rRNA_bacteria	0	+
NC_091767	30861618	30862046	LSU_rRNA_archaea	0	+
NC_091767	32054561	32054668	U6	0	+
NC_091767	33047487	33047594	U6	0	+
NC_091767	35786145	35787066	LSU_rRNA_eukarya	0	-
NC_091767	35786233	35787043	LSU_rRNA_bacteria	0	-
NC_091767	35786251	35786955	LSU_rRNA_archaea	0	-
NC_091767	36844734	36845054	7SK	0	+
NC_091767	39079769	39079872	U6	0	-
NC_091767	39628443	39628518	mir-101	0	-
NC_091767	39948733	39948833	U6	0	-
NC_091767	42489123	42489210	U6	0	+
NC_091767	43981374	43981471	mir-544	0	-
NC_091767	45000748	45000853	snoU13	0	-
NC_091767	46895316	46895406	mir-204	0	-
NC_091767	48172177	48172293	SNORA65	0	-
NC_091767	50612525	50612595	snoU2-30	0	+
NC_091767	50865685	50865743	snoU2-30	0	+
NC_091767	52755625	52756035	PCA3_2	0	+
NC_091767	54897396	54897501	U6	0	-
NC_091767	56055146	56055259	5S_rRNA	0	+
NC_091767	58915426	58915562	SNORA2	0	-
NC_091767	59169770	59169877	U6	0	-
NC_091767	59731804	59732082	RNase_MRP	0	-
NC_091767	60238565	60238691	U6atac	0	-
NC_091767	60273233	60273310	Hammerhead_HH9	0	+
NC_091767	60286263	60286382	SNORA40	0	+
NC_091767	60464718	60464850	SNORA70	0	+
NC_091767	61473632	61473739	U6	0	+
NC_091767	63822992	63823089	mir-544	0	-
NC_091767	65945690	65945971	7SK	0	+
NC_091767	66173297	66173401	U6	0	+
NC_091767	67043680	67043844	U4	0	+
NC_091767	68367308	68367360	mir-1302	0	-
NC_091767	69455276	69455352	mir-320	0	-
NC_091767	70443706	70443842	SNORA2	0	+
NC_091767	72343671	72343775	U6	0	+
NC_091767	73315552	73315659	U6	0	+
NC_091767	73353607	73353714	U6	0	-
NC_091767	73763488	73763607	5S_rRNA	0	-
NC_091767	74982910	74983280	IRES_Bag1	0	-
NC_091767	75298145	75298229	SNORD121A	0	-
NC_091767	75316851	75316932	SNORD121A	0	-
NC_091767	76004183	76004290	U6	0	-
NC_091767	77182425	77182516	mir-7	0	-
NC_091767	77917330	77917663	IRES_TrkB	0	+
NC_091767	78743850	78743951	U6	0	+
NC_091767	80143299	80143402	SNORA70	0	-
NC_091767	81574320	81574394	mir-23	0	+
NC_091767	81574545	81574624	mir-27	0	+
NC_091767	81575088	81575158	mir-24	0	+
NC_091767	81590110	81590217	U6	0	-
NC_091767	82938340	82938446	U6	0	-
NC_091767	83609278	83609379	U6	0	+
NC_091767	83865097	83865230	SNORA84	0	-
NC_091767	83910524	83910631	U6	0	-
NC_091767	84441133	84441260	SNORA27	0	-
NC_091767	84632704	84632838	SNORA43	0	-
NC_091767	84632705	84632829	SNORA17	0	-
NC_091767	85400907	85400989	let-7	0	+
NC_091767	85401261	85401348	let-7	0	+
NC_091767	85403473	85403558	let-7	0	+
NC_091767	88090965	88091084	5S_rRNA	0	-
NC_091767	90749007	90749126	5S_rRNA	0	+
NC_091767	92541157	92541259	U6	0	-
NC_091767	95477610	95477715	U6	0	-
NC_091767	95925054	95925180	SNORA70	0	-
NC_091767	97239027	97239248	LSU_rRNA_eukarya	0	+
NC_091767	97239033	97239415	LSU_rRNA_archaea	0	+
NC_091767	97239071	97239242	LSU_rRNA_bacteria	0	+
NC_091767	97592737	97592838	U6	0	-
NC_091767	97924083	97924191	U6	0	+
NC_091767	98542807	98542877	mir-32	0	-
NC_091767	99543276	99543379	U6	0	-
NC_091767	100332240	100332373	SNORA71	0	-
NC_091767	100671725	100671836	U2	0	+
NC_091767	101511338	101511445	U6	0	+
NC_091767	102612652	102612784	SNORA72	0	-
NC_091767	103343745	103343829	mir-455	0	+
NC_091767	103577642	103577776	SNORA43	0	-
NC_091767	104750983	104751090	U6	0	-
NC_091767	107845642	107845761	5S_rRNA	0	+
NC_091767	110764075	110764182	U6	0	-
NC_091767	111012573	111012678	snoU13	0	+
NC_091768	91231	91348	5S_rRNA	0	-
NC_091768	387192	387299	U6	0	+
NC_091768	2088780	2089080	Metazoa_SRP	0	+
NC_091768	2088800	2089040	Protozoa_SRP	0	+
NC_091768	4672476	4672544	tRNA	0	-
NC_091768	4676879	4678514	LSU_rRNA_bacteria	0	-
NC_091768	4676895	4677293	LSU_rRNA_archaea	0	-
NC_091768	4676904	4677284	LSU_rRNA_eukarya	0	-
NC_091768	4677352	4677518	LSU_rRNA_archaea	0	-
NC_091768	10663064	10663140	mir-30	0	-
NC_091768	10700130	10700207	mir-30	0	-
NC_091768	13276906	13277011	U6	0	+
NC_091768	13576753	13576858	U6	0	-
NC_091768	15617418	15617523	U6	0	+
NC_091768	17558685	17558757	tRNA	0	+
NC_091768	17851061	17851375	7SK	0	-
NC_091768	18917440	18917547	U6	0	-
NC_091768	19822004	19822110	U6	0	+
NC_091768	21862409	21862535	U6atac	0	-
NC_091768	23005911	23006026	U2	0	-
NC_091768	25824460	25824532	tRNA	0	+
NC_091768	26660213	26660321	U6	0	-
NC_091768	30045462	30045666	IRES_Cx43	0	-
NC_091768	30093468	30093575	U6	0	-
NC_091768	32813049	32813175	U6atac	0	-
NC_091768	37446775	37446881	mir-544	0	+
NC_091768	39374003	39374317	7SK	0	+
NC_091768	39585879	39585986	U6	0	-
NC_091768	45525769	45526026	LSU_rRNA_eukarya	0	+
NC_091768	45525778	45526211	LSU_rRNA_archaea	0	+
NC_091768	45525993	45526210	LSU_rRNA_bacteria	0	+
NC_091768	45526049	45526206	LSU_rRNA_eukarya	0	+
NC_091768	46012503	46012610	U6	0	-
NC_091768	46424153	46424260	U6	0	-
NC_091768	50100547	50100599	mir-1302	0	-
NC_091768	50470766	50470870	U6	0	-
NC_091768	52611692	52611799	U6	0	-
NC_091768	55316766	55317080	7SK	0	-
NC_091768	56027446	56027553	U6	0	+
NC_091768	58829424	58829747	7SK	0	+
NC_091768	60590558	60590622	U7	0	+
NC_091768	60916940	60917044	U6	0	+
NC_091768	61101481	61101572	U6	0	-
NC_091768	63039931	63040038	U6	0	+
NC_091768	63437201	63437328	SNORD22	0	-
NC_091768	63943921	63944028	U6	0	+
NC_091768	64009907	64009977	SNORD50	0	+
NC_091768	64010202	64010272	SNORD50	0	+
NC_091768	66559268	66559376	U6	0	+
NC_091768	67085948	67086054	U6	0	+
NC_091768	70567858	70567962	U6	0	+
NC_091768	70651082	70651196	U6	0	-
NC_091768	71063370	71063468	U6	0	-
NC_091768	71200000	71200073	SNORD101	0	+
NC_091768	71201397	71201474	SNORD100	0	+
NC_091768	71202426	71202556	SNORA33	0	+
NC_091768	72789102	72789200	mir-544	0	+
NC_091768	72861668	72861775	U6	0	-
NC_091768	75978115	75978390	7SK	0	-
NC_091768	76010730	76010824	U6	0	-
NC_091768	77324859	77324962	mir-544	0	+
NC_091768	79174721	79174792	FTX_1	0	-
NC_091768	81570319	81570556	HYMAI	0	+
NC_091768	81744595	81744678	tRNA	0	+
NC_091768	83023064	83023197	SNORA70	0	-
NC_091768	88451085	88451220	SNORA70	0	+
NC_091768	89748480	89748515	IRE_I	0	+
NC_091768	94814367	94814554	7SK	0	+
NC_091768	96520696	96520826	SNORA20	0	-
NC_091768	96526662	96526799	SNORA29	0	-
NC_091768	100831631	100831738	U6	0	+
NC_091768	101266718	101266822	U6	0	-
NC_091768	102434446	102434529	U4	0	-
NC_091769	1887842	1887979	SNORA13	0	-
NC_091769	5091834	5091902	tRNA	0	-
NC_091769	6404313	6404419	U6	0	+
NC_091769	6509176	6509279	U6	0	-
NC_091769	7075297	7075413	U5	0	+
NC_091769	7102405	7102521	U5	0	-
NC_091769	7573763	7573815	mir-1302	0	-
NC_091769	8293666	8293804	SNORA47	0	-
NC_091769	8504277	8504411	SNORA41	0	-
NC_091769	9298336	9298447	5S_rRNA	0	-
NC_091769	11651128	11651235	U6	0	-
NC_091769	12244911	12245029	U5	0	+
NC_091769	12250170	12250286	U5	0	+
NC_091769	12464584	12464692	Y_RNA	0	-
NC_091769	12749607	12749679	tRNA	0	-
NC_091769	12828064	12828171	U6	0	+
NC_091769	13245766	13245900	SCARNA14	0	-
NC_091769	13365382	13365452	SNORD18	0	-
NC_091769	13366119	13366190	SNORD18	0	-
NC_091769	13559226	13559278	mir-1302	0	-
NC_091769	13820786	13820838	mir-1302	0	+
NC_091769	14696825	14696932	U6	0	-
NC_091769	14711243	14711378	SNORA70	0	-
NC_091769	15699281	15699546	7SK	0	-
NC_091769	19576574	19576680	U6	0	+
NC_091769	21383279	21383356	mir-208	0	+
NC_091769	21412276	21412353	mir-208	0	-
NC_091769	21412278	21412355	mir-208	0	+
NC_091769	21584549	21584657	U6	0	-
NC_091769	21594092	21594200	U6	0	-
NC_091769	21793061	21793134	tRNA	0	-
NC_091769	25681168	25681278	snoU6-53	0	+
NC_091769	25686762	25686871	snoU6-53	0	+
NC_091769	26334024	26334096	tRNA	0	-
NC_091769	26335232	26335322	tRNA	0	-
NC_091769	26336785	26336858	tRNA	0	-
NC_091769	26357718	26357800	tRNA	0	+
NC_091769	26359386	26359468	tRNA	0	+
NC_091769	26362639	26362729	tRNA	0	+
NC_091769	26363307	26363397	tRNA	0	+
NC_091769	26366074	26366165	tRNA	0	+
NC_091769	26367921	26368011	tRNA	0	+
NC_091769	26386258	26386330	tRNA	0	-
NC_091769	26387877	26387950	tRNA	0	+
NC_091769	26391524	26391606	tRNA	0	-
NC_091769	26401418	26401491	tRNA	0	+
NC_091769	26403593	26403675	tRNA	0	-
NC_091769	26710800	26711133	RNaseP_nuc	0	+
NC_091769	26722165	26722313	SNORA79	0	+
NC_091769	30165033	30165206	Hovlinc	0	+
NC_091769	30757890	30757996	U6	0	-
NC_091769	31668467	31668581	U2	0	+
NC_091769	32070766	32070966	SNORA74	0	-
NC_091769	33493799	33493904	snoU13	0	+
NC_091769	33784875	33785009	SNORA70	0	-
NC_091769	33967488	33967595	U6	0	-
NC_091769	35525527	35525632	U6	0	-
NC_091769	36094657	36094739	tRNA	0	-
NC_091769	36661647	36661842	snoU89	0	+
NC_091769	36938360	36938467	U6	0	-
NC_091769	42447950	42448249	Plant_SRP	0	+
NC_091769	42447950	42448250	Metazoa_SRP	0	+
NC_091769	42447967	42448210	Protozoa_SRP	0	+
NC_091769	42638883	42639183	Metazoa_SRP	0	-
NC_091769	42638923	42639166	Protozoa_SRP	0	-
NC_091769	42652921	42653221	Metazoa_SRP	0	-
NC_091769	42652961	42653201	Protozoa_SRP	0	-
NC_091769	42655582	42655683	U6	0	-
NC_091769	42965695	42965802	U6	0	-
NC_091769	42985046	42985207	U1	0	-
NC_091769	44525064	44525198	SNORA69	0	-
NC_091769	44712721	44713101	LSU_rRNA_bacteria	0	+
NC_091769	44712726	44713096	LSU_rRNA_archaea	0	+
NC_091769	45187729	45187785	Antizyme_FSE	0	+
NC_091769	45227916	45228044	SNORA19	0	-
NC_091769	45686358	45686465	U6	0	-
NC_091769	47075110	47075185	mir-190	0	-
NC_091769	47773391	47773523	SNORA2	0	+
NC_091769	47789920	47790025	U6	0	+
NC_091769	50329696	50329888	LSU_rRNA_bacteria	0	-
NC_091769	50398590	50398717	SNORA19	0	-
NC_091769	51147383	51147445	U7	0	+
NC_091769	51257284	51257391	U6	0	+
NC_091769	51513755	51513852	mir-544	0	-
NC_091769	51575339	51575458	5S_rRNA	0	-
NC_091769	51578454	51578506	mir-1302	0	+
NC_091769	51699845	51699951	U6	0	-
NC_091769	52137760	52137867	U6	0	-
NC_091769	53170115	53170219	U6	0	-
NC_091769	53246781	53246833	mir-1302	0	-
NC_091769	54770902	54770979	mir-628	0	+
NC_091769	54831267	54831319	mir-1302	0	+
NC_091769	55525352	55525404	mir-1302	0	+
NC_091769	57846456	57846633	SNORA81	0	+
NC_091769	58083134	58083241	U6	0	+
NC_091769	59627185	59627289	U6	0	+
NC_091769	60349544	60349644	U6	0	+
NC_091769	61899615	61899747	SNORA72	0	+
NC_091769	64828696	64828774	mir-147	0	-
NC_091769	65032767	65032839	tRNA	0	-
NC_091769	65033502	65033574	tRNA	0	+
NC_091769	65035034	65035106	tRNA	0	+
NC_091769	65367790	65367909	5S_rRNA	0	+
NC_091769	65915095	65915202	U6	0	+
NC_091769	66201493	66201600	U6	0	-
NC_091769	67696452	67696534	tRNA	0	+
NC_091769	68062742	68062815	tRNA	0	-
NC_091769	68976102	68976215	Y_RNA	0	+
NC_091769	69492101	69492233	SNORA72	0	-
NC_091769	70351554	70351627	tRNA	0	-
NC_091769	70669756	70669854	U6	0	+
NC_091769	71478178	71478283	U6	0	+
NC_091769	73055146	73055249	U6	0	-
NC_091769	73589799	73590013	U3	0	-
NC_091769	73636165	73636452	IRES_HIF1	0	+
NC_091769	73965346	73965486	SNORA7	0	+
NC_091769	75384539	75384591	mir-1302	0	-
NC_091769	75695098	75696253	LSU_rRNA_eukarya	0	-
NC_091769	75695401	75696273	LSU_rRNA_bacteria	0	-
NC_091769	75695403	75696253	LSU_rRNA_archaea	0	-
NC_091769	76254012	76254116	U6	0	+
NC_091769	77168439	77168546	U6	0	-
NC_091769	77334594	77334993	LSU_rRNA_eukarya	0	-
NC_091769	77334600	77334864	LSU_rRNA_archaea	0	-
NC_091769	79328217	79328327	U6	0	+
NC_091769	80558046	80558153	U6	0	-
NC_091769	80602907	80603015	U6	0	-
NC_091769	81160275	81160378	U6	0	-
NC_091769	81475947	81476055	U6	0	+
NC_091769	83337084	83337381	Metazoa_SRP	0	-
NC_091769	85591383	85591569	U2	0	-
NC_091769	87642622	87642720	mir-544	0	+
NC_091769	88416622	88416748	U6atac	0	+
NC_091769	88691060	88691181	U6	0	-
NC_091769	92300601	92300745	SNORA79	0	-
NC_091769	92657324	92657397	tRNA	0	-
NC_091769	92860385	92860458	tRNA	0	-
NC_091769	94388100	94388433	7SK	0	-
NC_091769	102486629	102486731	U6	0	-
NC_091769	102696254	102696357	U6	0	-
NC_091770	438448	438578	SNORA70	0	+
NC_091770	486260	486365	U6	0	+
NC_091770	1560281	1560388	U6	0	-
NC_091770	2545826	2545933	U6	0	+
NC_091770	6128766	6128880	SNORD89	0	-
NC_091770	6912245	6912364	5S_rRNA	0	-
NC_091770	7184777	7184884	U6	0	-
NC_091770	7733060	7733167	U6	0	-
NC_091770	9632231	9632337	U6	0	+
NC_091770	10784112	10784216	U6	0	-
NC_091770	11230889	11231177	7SK	0	+
NC_091770	12624084	12624191	U6	0	+
NC_091770	15410651	15410754	U6	0	-
NC_091770	17321183	17321245	U7	0	+
NC_091770	17621476	17621593	LSU_rRNA_eukarya	0	+
NC_091770	19797248	19797355	U6	0	-
NC_091770	20803290	20803361	SNORD5	0	+
NC_091770	20880747	20880851	U6	0	+
NC_091770	21210018	21210115	mir-544	0	-
NC_091770	21492176	21492286	U6	0	-
NC_091770	24893727	24893834	U6	0	+
NC_091770	25069775	25069868	tRNA	0	+
NC_091770	26451870	26452000	SNORA33	0	-
NC_091770	27069625	27069840	Six3os1_2	0	+
NC_091770	27070852	27070927	Six3os1_3	0	+
NC_091770	27073039	27073310	Six3os1_5	0	+
NC_091770	27339835	27339942	U6	0	+
NC_091770	32013628	32013725	U6	0	-
NC_091770	36676199	36676327	U6atac	0	+
NC_091770	38327244	38327337	mir-217	0	-
NC_091770	38339510	38339586	mir-216	0	-
NC_091770	38355861	38355937	mir-216	0	-
NC_091770	40038694	40039092	SSU_rRNA_eukarya	0	-
NC_091770	43612285	43612390	U6	0	+
NC_091770	44399392	44399560	LSU_rRNA_eukarya	0	+
NC_091770	44671321	44671428	U6	0	+
NC_091770	45492769	45493061	LSU_rRNA_archaea	0	+
NC_091770	45807599	45807725	U6atac	0	-
NC_091770	45998481	45998607	LSU_rRNA_eukarya	0	-
NC_091770	46104369	46104473	U6	0	-
NC_091770	48271177	48271316	SNORA68	0	-
NC_091770	48448911	48449047	SNORD94	0	-
NC_091770	49190297	49190363	MAT2A_F	0	-
NC_091770	49190404	49190471	MAT2A_E	0	-
NC_091770	49190528	49190569	MAT2A_D	0	-
NC_091770	49190637	49190689	MAT2A_C	0	-
NC_091770	49190817	49190881	MAT2A_B	0	-
NC_091770	49191619	49191684	MAT2A_A	0	-
NC_091770	49748576	49748683	U6	0	+
NC_091770	50375122	50375241	5S_rRNA	0	-
NC_091770	51140491	51140777	7SK	0	-
NC_091770	51419368	51419499	SNORA72	0	+
NC_091770	52304696	52304802	U6	0	-
NC_091770	53677600	53677895	Metazoa_SRP	0	-
NC_091770	54164674	54164958	7SK	0	-
NC_091770	54247209	54247373	U1	0	-
NC_091770	55722462	55722514	mir-1302	0	-
NC_091770	55755983	55756089	U6	0	+
NC_091770	56697796	56697905	U6	0	-
NC_091770	56807515	56807641	5S_rRNA	0	-
NC_091770	57085475	57085638	U1	0	+
NC_091770	63469951	63470024	tRNA	0	-
NC_091770	63764236	63764359	U6atac	0	-
NC_091770	67240047	67240375	7SK	0	+
NC_091770	68352359	68352430	tRNA	0	-
NC_091770	69844869	69844966	mir-544	0	+
NC_091770	69851802	69851896	mir-544	0	+
NC_091770	70677236	70677312	SNORD53_SNORD92	0	-
NC_091770	70677982	70678060	SNORD53_SNORD92	0	-
NC_091770	70685227	70685312	SNORD53_SNORD92	0	-
NC_091770	72382110	72382183	tRNA	0	-
NC_091770	72382533	72382622	tRNA	0	-
NC_091770	72422111	72422261	SNORA62	0	-
NC_091770	75314346	75314453	U6	0	+
NC_091770	78130735	78130853	U4	0	-
NC_091770	79253883	79254183	7SK	0	-
NC_091770	79969264	79969371	U6	0	+
NC_091770	84568428	84568531	U2	0	+
NC_091770	86865839	86865971	SNORA42	0	+
NC_091770	86867113	86867281	ODC_IRES	0	+
NC_091770	89353077	89353362	Metazoa_SRP	0	-
NC_091770	93722220	93722331	SNORD90	0	-
NC_091770	94068356	94068463	U6	0	+
NC_091770	95391128	95391208	mir-181	0	+
NC_091770	95392320	95392401	mir-181	0	+
NC_091770	95499035	95499140	U6	0	+
NC_091770	95930746	95930850	U6	0	-
NC_091770	96896514	96896884	NRON	0	-
NC_091770	97750141	97750248	U6	0	-
NC_091770	97880577	97880706	SNORA65	0	-
NC_091770	98554918	98554998	mir-199	0	-
NC_091770	98646754	98646845	tRNA	0	-
NC_091770	98686595	98686674	mir-219	0	-
NC_091770	98696088	98696298	U3	0	+
NC_091770	98972728	98972832	U6	0	+
NC_091770	99087641	99087944	SSU_rRNA_eukarya	0	+
NC_091770	100653320	100653421	U6	0	-
NC_091770	101105442	101105561	SNORA48	0	+
NC_091770	101321762	101321848	SNORD62	0	+
NC_091770	101325764	101325850	SNORD62	0	+
NC_091770	103801592	103801665	mir-126	0	+
NC_091770	103801592	103801665	mir-126	0	-
NC_091770	103846167	103846301	SNORA43	0	-
NC_091770	103847330	103847462	SNORA17	0	-
NC_091770	103897055	103897162	U6	0	+
NC_091770	103971786	103971861	SNORD24	0	+
NC_091770	103972519	103972590	SNORD24	0	+
NC_091770	103973283	103973358	SNORD36	0	+
NC_091770	103973685	103973758	SNORD36	0	+
NC_091770	104598486	104598612	U6atac	0	-
NC_091771	1264800	1264904	U6	0	-
NC_091771	4515343	4515459	U5	0	+
NC_091771	7854145	7854252	U6	0	+
NC_091771	7968682	7968789	U6	0	+
NC_091771	8518763	8518889	SNORA25	0	-
NC_091771	11209837	11209909	tRNA	0	-
NC_091771	11327886	11327997	5S_rRNA	0	+
NC_091771	15027153	15027225	tRNA	0	-
NC_091771	15143810	15143863	mir-1302	0	+
NC_091771	15433149	15433247	mir-544	0	-
NC_091771	16263299	16263439	SNORA48	0	+
NC_091771	18903017	18903123	5S_rRNA	0	+
NC_091771	19412848	19412970	DLEU2_1	0	+
NC_091771	19413327	19413417	DLEU2_2	0	+
NC_091771	19415425	19415514	mir-15	0	-
NC_091771	19415429	19415510	mir-16	0	-
NC_091771	19415571	19415654	mir-15	0	-
NC_091771	19416049	19416125	DLEU2_3	0	+
NC_091771	19427367	19427422	DLEU2_4	0	+
NC_091771	19434573	19434653	DLEU2_5	0	+
NC_091771	19440570	19440705	DLEU2_6	0	+
NC_091771	19441024	19441215	DLEU1_1	0	+
NC_091771	19466495	19466825	DLEU1_2	0	+
NC_091771	19557270	19557342	tRNA	0	-
NC_091771	20100259	20100357	mir-544	0	+
NC_091771	21528937	21529069	U8	0	+
NC_091771	21564616	21564688	tRNA	0	-
NC_091771	21704468	21704600	SNORA71	0	+
NC_091771	22806195	22806330	SNORA48	0	-
NC_091771	23382585	23382692	U6	0	+
NC_091771	24057396	24057593	Metazoa_SRP	0	+
NC_091771	30020768	30020842	tRNA	0	+
NC_091771	30134022	30134094	tRNA	0	+
NC_091771	30408544	30408634	SNORA70	0	-
NC_091771	32451138	32451265	SNORA27	0	-
NC_091771	32451511	32451582	SNORD102	0	-
NC_091771	33565309	33565415	U6	0	-
NC_091771	34679356	34679429	tRNA	0	-
NC_091771	42076022	42076136	LSU_rRNA_eukarya	0	+
NC_091771	44365916	44366039	U6atac	0	+
NC_091771	47682639	47682746	U6	0	-
NC_091771	50038703	50039000	7SK	0	+
NC_091771	50872256	50872363	U6	0	+
NC_091771	52609915	52610233	7SK	0	-
NC_091771	53648212	53648319	U6	0	+
NC_091771	53961318	53961423	U6	0	+
NC_091771	54121267	54121374	U6	0	+
NC_091771	55478408	55478468	U6	0	+
NC_091771	59830689	59830796	U6	0	+
NC_091771	63574653	63574758	U6	0	+
NC_091771	65439996	65440074	mir-17	0	+
NC_091771	65440131	65440213	mir-17	0	+
NC_091771	65440278	65440354	mir-19	0	+
NC_091771	65440441	65440518	mir-17	0	+
NC_091771	65440577	65440656	mir-19	0	+
NC_091771	65440694	65440772	mir-92	0	+
NC_091771	68816169	68816242	tRNA	0	-
NC_091771	68916594	68916785	U2	0	-
NC_091771	78230442	78230543	U6	0	+
NC_091771	79285279	79285352	tRNA	0	+
NC_091771	79833966	79834071	U6	0	-
NC_091771	80002519	80002592	tRNA	0	-
NC_091771	80994480	80994599	5S_rRNA	0	+
NC_091771	84211074	84211275	DAOA-AS1_1	0	+
NC_091771	84214635	84214836	DAOA-AS1_2	0	+
NC_091772	2848123	2848232	SNORA1	0	+
NC_091772	3561558	3561666	U6	0	-
NC_091772	5012397	5012495	mir-544	0	+
NC_091772	13780007	13780124	SSU_rRNA_eukarya	0	+
NC_091772	14614049	14614149	U6	0	+
NC_091772	15580702	15580754	mir-1302	0	+
NC_091772	16318023	16318130	U6	0	+
NC_091772	16410926	16411027	U6	0	-
NC_091772	16782491	16782564	tRNA	0	+
NC_091772	21333515	21333622	U6	0	-
NC_091772	21780340	21780436	mir-544	0	-
NC_091772	23395414	23395488	tRNA	0	-
NC_091772	23941308	23941414	U6	0	+
NC_091772	24702904	24703097	7SK	0	+
NC_091772	24771578	24771709	SNORA18	0	+
NC_091772	25102920	25102972	mir-1302	0	+
NC_091772	25851889	25851996	U6	0	+
NC_091772	26946663	26946787	U6atac	0	-
NC_091772	29509581	29509678	mir-544	0	-
NC_091772	29556992	29557116	SNORD22	0	-
NC_091772	30005064	30005133	U6	0	-
NC_091772	31716046	31716112	Vimentin3	0	+
NC_091772	32193237	32193323	SNORD62	0	+
NC_091772	33437165	33437274	U6	0	+
NC_091772	33878046	33878169	snoU109	0	-
NC_091772	38287703	38287939	SNORD17	0	-
NC_091772	38734671	38734790	5S_rRNA	0	-
NC_091772	40489959	40490094	SNORA70	0	-
NC_091772	41791167	41791271	U6	0	+
NC_091772	46412439	46412529	U6	0	-
NC_091772	46789041	46789148	U6	0	-
NC_091772	47228966	47229073	U6	0	-
NC_091772	47521063	47521169	snoU6-53	0	+
NC_091772	48965146	48965460	7SK	0	+
NC_091772	51322562	51322640	mir-103	0	-
NC_091772	52555209	52555281	SNORD57	0	-
NC_091772	52557890	52557962	SNORD110	0	-
NC_091772	53027176	53027311	SNORA70	0	-
NC_091772	53907516	53907623	U6	0	+
NC_091772	53945218	53945311	mir-1388	0	+
NC_091772	54352235	54352287	mir-1302	0	+
NC_091772	54396641	54396713	mir-124	0	-
NC_091772	54432403	54432521	HAR1A	0	-
NC_091772	54776941	54777013	mir-133	0	+
NC_091772	54776941	54777013	mir-133	0	-
NC_091772	54787192	54787269	mir-1	0	-
NC_091772	57559067	57559191	GNAS-AS1_5	0	-
NC_091772	57559325	57559451	GNAS-AS1_4	0	-
NC_091772	57567085	57567203	GNAS-AS1_2	0	-
NC_091772	57567493	57567598	GNAS-AS1_1	0	-
NC_091772	57588209	57588287	mir-296	0	+
NC_091772	59550717	59550834	5S_rRNA	0	-
NC_091772	62333973	62334080	U6	0	+
NC_091772	63676037	63676222	SNORA73	0	+
NC_091772	64312854	64312933	mir-499	0	+
NC_091772	66174545	66174676	SNORA38	0	+
NC_091772	67068937	67069044	U6	0	+
NC_091772	67340464	67340596	SNORA71	0	-
NC_091772	67342164	67342297	SNORA71	0	-
NC_091772	67343300	67343434	SNORA71	0	-
NC_091772	67357687	67357822	SNORA71	0	+
NC_091772	67360971	67361105	SNORA71	0	+
NC_091772	67751236	67751371	snoU109	0	+
NC_091772	69138967	69139074	U6	0	+
NC_091772	69631627	69631968	LSU_rRNA_eukarya	0	+
NC_091772	69728719	69728826	U6	0	+
NC_091772	69776931	69777038	U6	0	+
NC_091772	69789774	69789878	U6	0	-
NC_091772	70038439	70038525	mir-544	0	+
NC_091772	71257505	71257612	U6	0	+
NC_091772	71943975	71944126	SNORA79	0	+
NC_091772	72092528	72092965	LSU_rRNA_archaea	0	-
NC_091772	72092528	72092965	LSU_rRNA_eukarya	0	-
NC_091772	72092540	72092953	LSU_rRNA_bacteria	0	-
NC_091772	72877206	72877309	U6	0	+
NC_091772	73021766	73021838	snoU2-30	0	-
NC_091772	73021990	73022070	snoU2_19	0	-
NC_091772	73078667	73078785	U2	0	-
NC_091772	74411762	74411845	SCARNA18	0	-
NC_091772	74599889	74599995	U5	0	+
NC_091772	75511169	75511273	U6	0	-
NC_091772	75827156	75827303	SNORA79	0	-
NC_091772	75946258	75946365	U6	0	-
NC_091772	76342497	76342783	7SK	0	-
NC_091772	76498827	76498900	tRNA	0	-
NC_091772	77202377	77202412	IRE_I	0	+
NC_091772	77392079	77392289	ZNFX1-AS1_1	0	+
NC_091772	77392723	77392815	ZNFX1-AS1_2	0	+
NC_091772	77484879	77484993	K_chan_RES	0	-
NC_091772	78029804	78029935	SNORA70	0	+
NC_091772	78050141	78050223	tRNA	0	-
NC_091772	78888150	78888477	7SK	0	+
NC_091772	81120571	81120651	snoU2_19	0	+
NC_091772	81120805	81120877	snoU2-30	0	+
NC_091773	25244	25363	5S_rRNA	0	-
NC_091773	48933	49053	5S_rRNA	0	+
NC_091773	146910	147017	U6	0	+
NC_091773	854463	854586	SCARNA15	0	-
NC_091773	3126559	3126628	mir-28	0	+
NC_091773	4398977	4399083	U6	0	+
NC_091773	7148471	7148547	mir-30	0	+
NC_091773	7152911	7152985	mir-30	0	+
NC_091773	12572941	12573073	PVT1_5	0	-
NC_091773	12609290	12609469	PVT1_4	0	-
NC_091773	12649038	12649162	PVT1_3	0	-
NC_091773	12675862	12676046	PVT1_2	0	-
NC_091773	12771879	12772189	IRES_c-myc	0	-
NC_091773	14744770	14744870	U6	0	-
NC_091773	16547065	16547117	mir-1302	0	+
NC_091773	16949874	16949947	tRNA	0	+
NC_091773	17011353	17011812	LSU_rRNA_eukarya	0	+
NC_091773	17011545	17011761	LSU_rRNA_archaea	0	+
NC_091773	17011545	17011761	LSU_rRNA_bacteria	0	+
NC_091773	18326831	18326945	U6	0	-
NC_091773	18740512	18740733	SSU_rRNA_eukarya	0	+
NC_091773	18815070	18815143	tRNA	0	-
NC_091773	21337043	21337150	U6	0	+
NC_091773	21344100	21344377	7SK	0	-
NC_091773	21946385	21946492	U6	0	+
NC_091773	23624328	23624395	snoU54	0	-
NC_091773	23639238	23639402	U1	0	+
NC_091773	24158575	24158681	U6	0	+
NC_091773	25033399	25033563	U1	0	-
NC_091773	28357694	28357820	SNORA70	0	+
NC_091773	29457544	29457615	mir-124	0	+
NC_091773	30142745	30142852	U6	0	-
NC_091773	30474624	30474756	SNORA72	0	-
NC_091773	30791589	30791683	tRNA	0	+
NC_091773	30792173	30792262	tRNA	0	+
NC_091773	30792395	30792468	tRNA	0	+
NC_091773	31156053	31156160	U6	0	+
NC_091773	31439805	31439892	SNORD87	0	-
NC_091773	31527738	31527847	5S_rRNA	0	-
NC_091773	33943314	33943418	U3	0	-
NC_091773	34467937	34468044	U6	0	+
NC_091773	34474904	34475010	U6	0	-
NC_091773	36680305	36680419	K_chan_RES	0	+
NC_091773	36720647	36720755	U6	0	+
NC_091773	37393197	37393285	U6	0	-
NC_091773	37718182	37718289	U6	0	-
NC_091773	38157705	38157804	mir-544	0	+
NC_091773	39715174	39715277	U6	0	-
NC_091773	41484912	41485017	U6	0	-
NC_091773	41950158	41950261	U6	0	-
NC_091773	42860259	42860391	SNORA61	0	+
NC_091773	45613338	45613473	SNORA42	0	+
NC_091773	48143741	48143849	U6	0	-
NC_091773	50536890	50536997	U6	0	-
NC_091773	50750162	50750261	U6	0	+
NC_091773	53864754	53864857	U6	0	+
NC_091773	54203669	54203786	U5	0	-
NC_091773	59651456	59651508	mir-1302	0	+
NC_091773	60239940	60240066	U6atac	0	-
NC_091773	62443423	62443530	U6	0	-
NC_091773	63022658	63022762	U6	0	+
NC_091773	63202990	63203102	U6	0	-
NC_091773	64591375	64591666	LSU_rRNA_archaea	0	-
NC_091773	64591375	64591666	LSU_rRNA_bacteria	0	-
NC_091773	64591397	64591578	LSU_rRNA_eukarya	0	-
NC_091773	64891055	64891190	SNORA70	0	-
NC_091773	65105790	65105863	mir-875	0	+
NC_091773	66497464	66497596	SNORA72	0	+
NC_091773	66607320	66607438	5S_rRNA	0	+
NC_091773	66688916	66689020	U6	0	+
NC_091773	69180854	69180978	SNORA70	0	+
NC_091773	69370541	69370623	tRNA	0	+
NC_091773	69586497	69586632	SNORA14	0	-
NC_091773	73561011	73561063	mir-1302	0	+
NC_091773	73799172	73799322	ODC_IRES	0	+
NC_091773	75841857	75841994	ODC_IRES	0	+
NC_091773	76875686	76875812	SNORA61	0	-
NC_091773	79555181	79555287	U6	0	+
NC_091773	81850685	81850792	U6	0	-
NC_091773	82560903	82561010	U6	0	-
NC_091774	841020	841124	5S_rRNA	0	+
NC_091774	2558141	2558259	5S_rRNA	0	-
NC_091774	6280396	6280492	LSU_rRNA_eukarya	0	+
NC_091774	6592530	6592749	LSU_rRNA_eukarya	0	-
NC_091774	6592761	6592903	LSU_rRNA_archaea	0	-
NC_091774	6592761	6592903	LSU_rRNA_bacteria	0	-
NC_091774	6592761	6593081	LSU_rRNA_eukarya	0	-
NC_091774	7146174	7146291	SNORA57	0	-
NC_091774	15490327	15490431	U6	0	+
NC_091774	17459092	17459218	U6atac	0	+
NC_091774	17721638	17721745	U6	0	-
NC_091774	18105397	18105504	U6	0	+
NC_091774	18792115	18792241	U6atac	0	+
NC_091774	21319120	21319227	U6	0	-
NC_091774	22197675	22197746	mir-34	0	+
NC_091774	22198375	22198442	mir-34	0	+
NC_091774	24865494	24865598	U6	0	+
NC_091774	25198443	25198516	tRNA	0	+
NC_091774	28477242	28477501	SSU_rRNA_eukarya	0	-
NC_091774	29091888	29092015	SNORA40	0	+
NC_091774	29428436	29428543	U6	0	-
NC_091774	29541751	29541885	SNORA70	0	-
NC_091774	33199590	33199666	let-7	0	-
NC_091774	33205427	33205497	mir-10	0	-
NC_091774	34076065	34076149	SNORD14	0	-
NC_091774	34077383	34077471	SNORD14	0	-
NC_091774	35136037	35136151	K_chan_RES	0	-
NC_091774	35803036	35803126	SNORD14	0	+
NC_091774	35851207	35851314	U6	0	+
NC_091774	38734414	38734450	IRE_I	0	-
NC_091774	40703823	40703896	tRNA	0	+
NC_091774	41245399	41245699	Metazoa_SRP	0	-
NC_091774	41245439	41245679	Protozoa_SRP	0	-
NC_091774	41382212	41382321	U6	0	-
NC_091774	42260419	42260571	SNORD97	0	+
NC_091774	43486736	43486977	7SK	0	+
NC_091774	43493716	43493823	U6	0	-
NC_091774	43736216	43736320	U6	0	+
NC_091774	43993569	43993795	U3	0	+
NC_091774	45350997	45351104	U6	0	-
NC_091774	46169702	46169806	U6	0	-
NC_091774	46596841	46596947	U6	0	-
NC_091774	46705230	46705336	U6	0	+
NC_091774	47963998	47964105	U6	0	-
NC_091774	48507852	48507976	U2	0	+
NC_091774	50599549	50599656	U6	0	+
NC_091774	52636197	52636265	mir-139	0	-
NC_091774	53390655	53390759	U6	0	-
NC_091774	53719952	53720060	U6	0	-
NC_091774	54197982	54198089	U6	0	+
NC_091774	54536155	54536262	U6	0	-
NC_091774	54581777	54581914	SNORA57	0	+
NC_091774	55005777	55005872	mir-326	0	-
NC_091774	55062776	55062926	SNORD15	0	+
NC_091774	55066238	55066382	SNORD15	0	+
NC_091774	56119714	56119786	tRNA	0	-
NC_091774	56973584	56973693	5S_rRNA	0	-
NC_091774	58321169	58321284	5S_rRNA	0	-
NC_091774	59674143	59674339	DLG2-AS1_1	0	-
NC_091774	60562780	60563096	7SK	0	-
NC_091774	61109414	61109533	5S_rRNA	0	-
NC_091774	61204327	61204441	K_chan_RES	0	-
NC_091774	63660049	63660159	WT1-AS_1	0	+
NC_091774	63660609	63660738	WT1-AS_2	0	+
NC_091774	63661060	63661289	WT1-AS_3	0	+
NC_091774	63661331	63661453	WT1-AS_4	0	+
NC_091774	63663344	63663466	WT1-AS_6	0	+
NC_091774	63663932	63664219	WT1-AS_7	0	+
NC_091774	63664319	63664591	WT1-AS_8	0	+
NC_091774	64191737	64191830	U6	0	+
NC_091774	64346364	64346467	U6	0	-
NC_091774	69548742	69548849	U6	0	+
NC_091774	74434217	74434319	U6	0	+
NC_091774	75151268	75151391	SNORA61	0	-
NC_091774	77205944	77206055	SNORD67	0	-
NC_091774	77488893	77488963	U6	0	-
NC_091774	78823723	78823828	U6	0	-
NC_091774	82549335	82549408	tRNA	0	+
NC_091774	83289665	83289738	tRNA	0	-
NC_091774	83290017	83290104	tRNA	0	+
NC_091774	83290459	83290542	tRNA	0	+
NC_091774	83295480	83295553	tRNA	0	+
NC_091774	83296395	83296468	tRNA	0	-
NC_091774	83297211	83297284	tRNA	0	-
NC_091774	83301802	83301875	tRNA	0	-
NC_091775	685500	685573	tRNA	0	+
NC_091775	862508	862576	tRNA	0	+
NC_091775	865110	866641	LSU_rRNA_bacteria	0	-
NC_091775	865110	866650	LSU_rRNA_archaea	0	-
NC_091775	865265	865951	LSU_rRNA_eukarya	0	-
NC_091775	866779	867743	SSU_rRNA_bacteria	0	-
NC_091775	1299907	1300008	U6	0	+
NC_091775	1978139	1978175	REN-SRE	0	-
NC_091775	2291895	2291968	tRNA	0	+
NC_091775	2292229	2292302	tRNA	0	-
NC_091775	3244369	3244456	mir-135	0	-
NC_091775	4978602	4978675	tRNA	0	+
NC_091775	8906200	8906507	SSU_rRNA_eukarya	0	-
NC_091775	10588078	10588151	tRNA	0	-
NC_091775	10905525	10905665	SNORA7	0	-
NC_091775	11599193	11599349	U2	0	+
NC_091775	14544270	14544389	5S_rRNA	0	+
NC_091775	14604231	14604441	SNORA70	0	+
NC_091775	16281939	16282036	mir-544	0	-
NC_091775	16983894	16984015	5S_rRNA	0	-
NC_091775	17311882	17311990	U6	0	-
NC_091775	18558357	18558491	SNORA41	0	+
NC_091775	19454361	19454468	U6	0	+
NC_091775	21132775	21132847	tRNA	0	-
NC_091775	22733637	22733737	U6	0	-
NC_091775	24498181	24498255	mir-192	0	-
NC_091775	24498476	24498557	mir-194	0	-
NC_091775	25211758	25211876	U6atac	0	+
NC_091775	25836577	25836649	tRNA	0	-
NC_091775	26566751	26566846	U8	0	+
NC_091775	26914896	26914969	tRNA	0	+
NC_091775	31291089	31291207	5S_rRNA	0	-
NC_091775	31773110	31773237	SNORA18	0	+
NC_091775	32341616	32341723	U6	0	-
NC_091775	33195082	33195189	U6	0	+
NC_091775	33746915	33747022	U6	0	+
NC_091775	37672929	37673061	SNORA66	0	+
NC_091775	38400623	38400741	5S_rRNA	0	-
NC_091775	38598525	38598633	U6	0	-
NC_091775	40464074	40464175	mir-214	0	+
NC_091775	40464076	40464177	mir-214	0	-
NC_091775	40469878	40469958	mir-199	0	-
NC_091775	42616247	42616363	U5	0	-
NC_091775	42677632	42677715	NPPA-AS1_3	0	-
NC_091775	42678883	42679037	NPPA-AS1_2	0	-
NC_091775	42681114	42681290	NPPA-AS1_1	0	-
NC_091775	44193672	44193836	SSU_rRNA_eukarya	0	-
NC_091775	44642761	44642868	U6	0	+
NC_091775	44684380	44684500	5S_rRNA	0	+
NC_091775	44725326	44725433	U6	0	-
NC_091775	45150982	45151060	mir-34	0	+
NC_091775	45164743	45164906	U1	0	+
NC_091775	45421993	45422097	U6	0	+
NC_091775	50341012	50341085	mir-551	0	+
NC_091775	51458139	51458247	U6	0	+
NC_091775	51645761	51645865	U6	0	+
NC_091775	52119537	52119605	mir-8	0	-
NC_091775	52120774	52120843	mir-8	0	-
NC_091775	52121429	52121496	mir-8	0	-
NC_091775	52687239	52687343	U6	0	+
NC_091775	53300950	53301056	5S_rRNA	0	-
NC_091775	56040082	56040159	SNORD81	0	-
NC_091775	56040292	56040369	SNORD47	0	-
NC_091775	56041290	56041371	SNORD79	0	-
NC_091775	56041612	56041677	SNORD78	0	-
NC_091775	56041918	56041979	SNORD44	0	-
NC_091775	56042254	56042323	SNORD77	0	-
NC_091775	56043246	56043326	SNORD74	0	-
NC_091775	56254411	56254513	U6	0	+
NC_091775	57552850	57552961	5S_rRNA	0	-
NC_091775	57918377	57918506	SNORA19	0	+
NC_091775	58026657	58026798	SCARNA3	0	-
NC_091775	59054397	59054480	mir-488	0	-
NC_091775	61601959	61602066	5S_rRNA	0	-
NC_091775	61972848	61972955	U6	0	-
NC_091775	63099666	63099774	LSU_rRNA_eukarya	0	-
NC_091775	65290968	65291087	5S_rRNA	0	-
NC_091775	65692150	65692253	U6	0	-
NC_091775	66220948	66221058	5S_rRNA	0	-
NC_091775	69569521	69569628	U6	0	-
NC_091775	72043357	72043458	U6	0	-
NC_091775	73477611	73477718	U6	0	+
NC_091775	73766251	73766369	U5	0	+
NC_091775	74705334	74705408	mir-205	0	-
NC_091775	75740658	75740793	SNORA48	0	+
NC_091775	76382906	76382977	mir-29	0	+
NC_091775	76383473	76383539	mir-29	0	+
NC_091775	76466195	76466266	mir-29	0	+
NC_091775	76466741	76466807	mir-29	0	+
NC_091775	78429877	78429984	U6	0	-
NC_091775	78563184	78563266	mir-181	0	-
NC_091775	78563366	78563450	mir-181	0	-
NC_091775	80011015	80011122	U6	0	+
NC_091775	81032058	81032249	U2	0	+
NC_091776	1180192	1180350	U2	0	+
NC_091776	5231407	5231514	U6	0	-
NC_091776	5604996	5605102	U6	0	-
NC_091776	5764466	5764572	U6	0	+
NC_091776	6374664	6374771	U6	0	+
NC_091776	6410531	6410651	ACA64	0	+
NC_091776	6428195	6428298	U6	0	-
NC_091776	6701688	6701757	SNORD73	0	-
NC_091776	6702889	6702956	SNORD73	0	-
NC_091776	7779571	7779644	tRNA	0	+
[truncated: 1,611 more rows]

## Sheet: Bubalus_bubalis
NC_049568	375	444	tRNA	0	+
NC_049568	439	1407	SSU_rRNA_bacteria	0	+
NC_049568	444	1405	SSU_rRNA_archaea	0	+
NC_049568	1557	3080	LSU_rRNA_archaea	0	+
NC_049568	1567	3061	LSU_rRNA_bacteria	0	+
NC_049568	2227	2923	LSU_rRNA_eukarya	0	+
NC_049568	3037	3112	tRNA	0	+
NC_049568	4070	4139	tRNA	0	+
NC_049568	4136	4208	tRNA	0	-
NC_049568	5389	5458	tRNA	0	-
NC_049568	5631	5698	tRNA	0	-
NC_049568	12053	12123	tRNA	0	+
NC_049568	14455	14524	tRNA	0	-
NC_059157	155791	155901	U6	0	+
NC_059157	5484306	5484433	SNORA40	0	+
NC_059157	5487721	5487855	SNORA43	0	+
NC_059157	5487730	5487854	SNORA17	0	+
NC_059157	5494643	5494750	U6	0	+
NC_059157	5703831	5704137	7SK	0	+
NC_059157	7306018	7306135	5S_rRNA	0	+
NC_059157	7456489	7456655	U1	0	-
NC_059157	8231951	8232055	U6	0	-
NC_059157	8410061	8410147	DPB	0	-
NC_059157	8691727	8691834	U6	0	-
NC_059157	9050834	9050902	mir-486	0	+
NC_059157	9508184	9508320	SNORA70	0	+
NC_059157	9892051	9892170	5S_rRNA	0	-
NC_059157	12180370	12180475	U6	0	+
NC_059157	14400810	14400914	U6	0	+
NC_059157	15588558	15588690	U6atac	0	+
NC_059157	15987252	15987570	7SK	0	-
NC_059157	16309115	16309220	snoU13	0	-
NC_059157	18450111	18450407	Metazoa_SRP	0	-
NC_059157	18450137	18450398	Protozoa_SRP	0	-
NC_059157	20274104	20274211	U6	0	-
NC_059157	22179766	22179886	5S_rRNA	0	-
NC_059157	23329135	23329208	mir-383	0	-
NC_059157	26011279	26011403	U6atac	0	+
NC_059157	26026027	26026146	5S_rRNA	0	-
NC_059157	26387204	26387277	snoU2-30	0	-
NC_059157	26387390	26387470	snoU2_19	0	-
NC_059157	26617034	26617191	SNORA81	0	+
NC_059157	35211518	35211641	SNORD22	0	-
NC_059157	35638460	35638565	U6	0	+
NC_059157	37671821	37671928	U6	0	+
NC_059157	38101389	38101522	U11	0	-
NC_059157	39119249	39119355	U6	0	-
NC_059157	42131164	42131263	U6	0	-
NC_059157	44514350	44514514	U1	0	-
NC_059157	44758980	44759127	SNORA81	0	+
NC_059157	44816086	44816205	5S_rRNA	0	-
NC_059157	44872745	44872852	U6	0	-
NC_059157	45053710	45053840	SNORA11	0	-
NC_059157	45073912	45074031	5S_rRNA	0	-
NC_059157	45102810	45102929	5S_rRNA	0	+
NC_059157	45745613	45745720	U6	0	-
NC_059157	45809325	45809444	5S_rRNA	0	-
NC_059157	45813686	45813805	5S_rRNA	0	-
NC_059157	45818041	45818160	5S_rRNA	0	-
NC_059157	45912471	45912590	5S_rRNA	0	-
NC_059157	46719648	46719755	U6	0	+
NC_059157	47328385	47328508	SNORA20	0	-
NC_059157	50195553	50195605	mir-1302	0	-
NC_059157	50296727	50296831	U6	0	+
NC_059157	51141823	51141930	U6	0	+
NC_059157	51223284	51223394	LSU_rRNA_eukarya	0	+
NC_059157	51982286	51982391	U6	0	-
NC_059157	52621617	52621724	U6	0	-
NC_059157	55677606	55677713	U6	0	+
NC_059157	56040651	56040716	mir-155	0	-
NC_059157	56086063	56086167	U6	0	-
NC_059157	56429610	56429717	U6	0	+
NC_059157	60316480	60316792	7SK	0	-
NC_059157	63110197	63110301	U6	0	+
NC_059157	63255427	63255534	U6	0	+
NC_059157	64664392	64664690	7SK	0	+
NC_059157	65639401	65639477	let-7	0	-
NC_059157	65640128	65640200	mir-10	0	-
NC_059157	69460398	69460517	5S_rRNA	0	+
NC_059157	70474362	70474476	U2	0	+
NC_059157	70689083	70689356	7SK	0	+
NC_059157	76659559	76659664	U6	0	+
NC_059157	77810115	77810167	mir-1302	0	+
NC_059157	86216432	86216732	Metazoa_SRP	0	+
NC_059157	86216449	86216692	Protozoa_SRP	0	+
NC_059157	86949437	86949542	U6	0	-
NC_059157	88086948	88087051	U6	0	+
NC_059157	88233992	88234155	U1	0	-
NC_059157	88299543	88299680	SNORA68	0	-
NC_059157	91554574	91554680	U6	0	-
NC_059157	93914886	93914948	U7	0	-
NC_059157	97462398	97462537	SNORA48	0	+
NC_059157	97860478	97860585	U6	0	+
NC_059157	98868633	98868741	5S_rRNA	0	-
NC_059157	99337028	99337328	Metazoa_SRP	0	+
NC_059157	99337045	99337288	Protozoa_SRP	0	+
NC_059157	99342762	99342869	U6	0	+
NC_059157	100656925	100657028	U6	0	+
NC_059157	103665555	103665662	U6	0	+
NC_059157	103973972	103974071	U6	0	+
NC_059157	105794054	105794164	Y_RNA	0	-
NC_059157	106300342	106300415	tRNA	0	-
NC_059157	106388391	106388525	7SK	0	-
NC_059157	106810138	106810303	TUSC7	0	+
NC_059157	107069930	107070081	LINC00901	0	+
NC_059157	110788688	110788824	SNORA70	0	-
NC_059157	112018286	112018717	SSU_rRNA_eukarya	0	-
NC_059157	112139976	112140213	7SK	0	-
NC_059157	112286524	112286631	U6	0	-
NC_059157	112546826	112546933	U6	0	+
NC_059157	112632364	112632416	mir-1302	0	-
NC_059157	113171553	113171858	7SK	0	+
NC_059157	115929625	115929730	5S_rRNA	0	-
NC_059157	116562685	116562737	mir-1302	0	-
NC_059157	116681781	116681816	IRE_I	0	-
NC_059157	116921043	116921169	ACA64	0	-
NC_059157	117121358	117121465	U6	0	+
NC_059157	117314869	117314921	mir-1302	0	+
NC_059157	117664957	117665103	U1	0	+
NC_059157	119152061	119152323	Metazoa_SRP	0	+
NC_059157	120665223	120665319	mir-544	0	-
NC_059157	124028758	124028836	mir-28	0	-
NC_059157	125466450	125466547	mir-544	0	+
NC_059157	125851503	125851680	SNORA81	0	-
NC_059157	125853453	125853522	SNORD2	0	-
NC_059157	127625213	127625320	U6	0	+
NC_059157	128287404	128287480	SNORD66	0	-
NC_059157	129064425	129064600	SNORA81	0	-
NC_059157	130730933	130731042	SOX2OT_exon4	0	-
NC_059157	130746556	130746832	SOX2OT_exon3	0	-
NC_059157	130838640	130838709	SOX2OT_exon2	0	-
NC_059157	130838843	130839072	SOX2OT_exon1	0	-
NC_059157	133292714	133292844	SNORA20	0	-
NC_059157	134356123	134356224	U6	0	+
NC_059157	136549305	136549412	U6	0	+
NC_059157	137521527	137521624	SNORD125	0	+
NC_059157	137905640	137905769	SNORA56	0	+
NC_059157	137963517	137963801	7SK	0	-
NC_059157	142275580	142275772	U2	0	+
NC_059157	142402471	142402577	U6	0	+
NC_059157	142430212	142430339	SNORA40	0	+
NC_059157	142698893	142698983	tRNA	0	-
NC_059157	142744213	142744286	tRNA	0	-
NC_059157	142750948	142751378	Telomerase-vert	0	+
NC_059157	142766946	142767053	U6	0	-
NC_059157	144018132	144018206	mir-551	0	-
NC_059157	147158263	147158679	RNaseP_nuc	0	+
NC_059157	149122625	149122731	U6	0	+
NC_059157	152000667	152000995	SCARNA7	0	+
NC_059157	152103035	152103124	mir-15	0	-
NC_059157	152103039	152103120	mir-16	0	+
NC_059157	152103039	152103120	mir-16	0	-
NC_059157	152103185	152103269	mir-15	0	-
NC_059157	155234718	155234825	U6	0	+
NC_059157	155450113	155450219	U6	0	-
NC_059157	156548150	156548277	SNORA70	0	+
NC_059157	157245700	157245826	U6atac	0	-
NC_059157	157447854	157447989	SNORA70	0	+
NC_059157	157559435	157559542	U6	0	+
NC_059157	157857380	157857453	tRNA	0	+
NC_059157	158765502	158765801	Metazoa_SRP	0	+
NC_059157	158908426	158908593	LSU_rRNA_eukarya	0	-
NC_059157	159702073	159702180	U6	0	-
NC_059157	160857150	160857415	U2	0	+
NC_059157	161528534	161528943	LSU_rRNA_archaea	0	-
NC_059157	161528534	161528943	LSU_rRNA_bacteria	0	-
NC_059157	162049667	162049743	CLRN1-AS1	0	-
NC_059157	162621220	162621352	SNORA42	0	-
NC_059157	165188384	165188519	SNORA70	0	-
NC_059157	165810660	165810767	U6	0	+
NC_059157	167465403	167465740	LSU_rRNA_eukarya	0	+
NC_059157	169754652	169754756	U6	0	+
NC_059157	172101570	172101678	U6	0	-
NC_059157	172138623	172138725	U6	0	+
NC_059157	174548706	174548840	SNORA33	0	-
NC_059157	174792748	174792855	PISRT1	0	-
NC_059157	176195231	176195343	Y_RNA	0	+
NC_059157	177054341	177054448	U6	0	+
NC_059157	178782052	178782156	U6	0	-
NC_059157	179235801	179235853	mir-1302	0	-
NC_059157	180846560	180846696	U8	0	+
NC_059157	181667760	181668124	7SK	0	+
NC_059157	183525133	183525241	U6	0	+
NC_059157	183729950	183730069	5S_rRNA	0	+
NC_059157	184433712	184433782	snoU2-30	0	-
NC_059157	184433910	184433990	snoU2_19	0	-
NC_059157	185557764	185557871	U6	0	-
NC_059157	185901910	185902017	U6	0	+
NC_059157	193760173	193760285	5S_rRNA	0	-
NC_059157	194110263	194110366	U6	0	-
NC_059157	195231571	195231703	SNORA72	0	-
NC_059157	195263186	195263293	U6	0	-
NC_059157	196032012	196032135	SNORA70	0	+
NC_059157	197831420	197831472	mir-1302	0	+
NC_059157	198740061	198740168	U6	0	+
NC_059158	1705099	1705205	U6	0	-
NC_059158	2269615	2269688	tRNA	0	+
NC_059158	4620475	4620577	U6	0	+
NC_059158	5429810	5430091	HULC	0	+
NC_059158	7972616	7972878	LSU_rRNA_eukarya	0	+
NC_059158	10168619	10168718	mir-544	0	-
NC_059158	10847015	10847120	U6	0	-
NC_059158	12018670	12018777	U6	0	-
NC_059158	12869209	12869316	U6	0	-
NC_059158	12943662	12943769	U6	0	+
NC_059158	13134055	13134127	tRNA	0	+
NC_059158	16435000	16435109	U6	0	+
NC_059158	17181158	17181267	U6	0	-
NC_059158	17265578	17265687	U6	0	-
NC_059158	17321812	17321921	U6	0	-
NC_059158	17335957	17336262	7SK	0	-
NC_059158	17405964	17406073	U6	0	-
NC_059158	17431821	17431930	U6	0	-
NC_059158	17461063	17461172	U6	0	-
NC_059158	17486480	17486589	U6	0	-
NC_059158	17513781	17513890	U6	0	-
NC_059158	17544783	17544892	U6	0	-
NC_059158	17573030	17573340	Metazoa_SRP	0	+
NC_059158	17573145	17573265	Protozoa_SRP	0	+
NC_059158	17576024	17576133	U6	0	-
NC_059158	17603855	17603963	U6	0	-
NC_059158	17634094	17634203	U6	0	-
NC_059158	17661082	17661178	U6	0	-
NC_059158	17707145	17707254	U6	0	-
NC_059158	17753377	17753486	U6	0	-
NC_059158	17782583	17782688	U6	0	-
NC_059158	18041968	18042075	U6	0	-
NC_059158	18783077	18783212	SNORA16	0	+
NC_059158	19113020	19113131	U6	0	-
NC_059158	19454900	19455007	U6	0	-
NC_059158	19749171	19749307	LSU_rRNA_eukarya	0	-
NC_059158	20523906	20523952	Histone3	0	-
NC_059158	20687184	20687258	tRNA	0	-
NC_059158	20713899	20713971	tRNA	0	+
NC_059158	20715299	20715372	tRNA	0	+
NC_059158	20718566	20718648	tRNA	0	-
NC_059158	20720276	20720348	tRNA	0	-
NC_059158	20720844	20720916	tRNA	0	-
NC_059158	20721998	20722080	tRNA	0	-
NC_059158	20722521	20722593	tRNA	0	-
NC_059158	20722955	20723026	tRNA	0	-
NC_059158	20726608	20726680	tRNA	0	-
NC_059158	20729096	20729169	tRNA	0	+
NC_059158	20731768	20731850	tRNA	0	+
NC_059158	20732171	20732244	tRNA	0	+
NC_059158	20734210	20734282	tRNA	0	-
NC_059158	20735347	20735419	tRNA	0	-
NC_059158	20825238	20825321	tRNA	0	+
NC_059158	20829918	20829992	tRNA	0	-
NC_059158	20833578	20833651	tRNA	0	+
NC_059158	20834455	20834528	tRNA	0	+
NC_059158	20850870	20850943	tRNA	0	-
NC_059158	20851767	20851839	tRNA	0	+
NC_059158	20852314	20852388	tRNA	0	+
NC_059158	20854837	20854910	tRNA	0	+
NC_059158	20865320	20865410	tRNA	0	+
NC_059158	20869202	20869275	tRNA	0	-
NC_059158	20872921	20873011	tRNA	0	+
NC_059158	20873328	20873418	tRNA	0	+
NC_059158	20972001	20972074	tRNA	0	+
NC_059158	20973293	20973366	tRNA	0	-
NC_059158	20973813	20973886	tRNA	0	-
NC_059158	20975947	20976020	tRNA	0	-
NC_059158	20980374	20980447	tRNA	0	-
NC_059158	20987072	20987145	tRNA	0	-
NC_059158	20991080	20991153	tRNA	0	-
NC_059158	20995173	20995246	tRNA	0	-
NC_059158	21007713	21007807	tRNA	0	+
NC_059158	21013366	21013448	tRNA	0	+
NC_059158	21028128	21028210	tRNA	0	+
NC_059158	21054178	21054251	tRNA	0	-
NC_059158	21057726	21057800	tRNA	0	+
NC_059158	21060122	21060196	tRNA	0	-
NC_059158	21066807	21066880	tRNA	0	+
NC_059158	21072339	21072421	tRNA	0	+
NC_059158	21073594	21073667	tRNA	0	+
NC_059158	21079941	21080024	tRNA	0	-
NC_059158	21094961	21095035	tRNA	0	+
NC_059158	21098336	21098410	tRNA	0	+
NC_059158	21100737	21100810	tRNA	0	+
NC_059158	21109933	21110006	tRNA	0	+
NC_059158	21110650	21110724	tRNA	0	-
NC_059158	21111805	21111878	tRNA	0	+
NC_059158	21112400	21112474	tRNA	0	+
NC_059158	21115833	21115905	tRNA	0	+
NC_059158	21116445	21116527	tRNA	0	+
NC_059158	21117054	21117136	tRNA	0	+
NC_059158	21119538	21119620	tRNA	0	-
NC_059158	21120147	21120229	tRNA	0	-
NC_059158	21120769	21120841	tRNA	0	-
NC_059158	21124199	21124273	tRNA	0	-
NC_059158	21124795	21124868	tRNA	0	-
NC_059158	21125949	21126023	tRNA	0	+
NC_059158	21126670	21126743	tRNA	0	-
NC_059158	21135861	21135934	tRNA	0	-
NC_059158	21138259	21138333	tRNA	0	-
NC_059158	21141635	21141709	tRNA	0	-
NC_059158	21148327	21148401	tRNA	0	-
NC_059158	21152796	21152879	tRNA	0	+
NC_059158	21167530	21167602	tRNA	0	-
NC_059158	21171729	21171802	tRNA	0	-
NC_059158	21242079	21242161	tRNA	0	+
NC_059158	21250503	21250585	tRNA	0	+
NC_059158	21254032	21254114	tRNA	0	+
NC_059158	21254813	21254885	tRNA	0	+
NC_059158	21258553	21258635	tRNA	0	-
NC_059158	21263953	21264025	tRNA	0	+
NC_059158	21270199	21270281	tRNA	0	+
NC_059158	21274711	21274793	tRNA	0	+
NC_059158	21277995	21278067	tRNA	0	+
NC_059158	21280159	21280241	tRNA	0	-
NC_059158	21283295	21283377	tRNA	0	+
NC_059158	21285477	21285549	tRNA	0	-
NC_059158	21288888	21288970	tRNA	0	-
NC_059158	21292779	21292867	tRNA	0	+
NC_059158	21306510	21306583	tRNA	0	+
NC_059158	21308254	21308326	tRNA	0	-
NC_059158	21309772	21309845	tRNA	0	-
NC_059158	21311658	21311730	tRNA	0	-
NC_059158	21323941	21324014	tRNA	0	+
NC_059158	21342547	21342620	tRNA	0	+
NC_059158	21344262	21344336	tRNA	0	+
NC_059158	21345030	21345103	tRNA	0	-
NC_059158	21346132	21346205	tRNA	0	-
NC_059158	21347366	21347448	tRNA	0	-
NC_059158	21349107	21349180	tRNA	0	-
NC_059158	21353559	21353633	tRNA	0	-
NC_059158	21358500	21358574	tRNA	0	+
NC_059158	21373815	21373898	tRNA	0	-
NC_059158	21374440	21374512	tRNA	0	-
NC_059158	21377276	21377350	tRNA	0	+
NC_059158	21379864	21379937	tRNA	0	+
NC_059158	21380808	21380880	tRNA	0	+
NC_059158	21390422	21390494	tRNA	0	-
NC_059158	21394355	21394427	tRNA	0	-
NC_059158	21397305	21397378	tRNA	0	+
NC_059158	21411725	21411798	tRNA	0	-
NC_059158	21464640	21464712	tRNA	0	-
NC_059158	21465070	21465141	tRNA	0	-
NC_059158	21932807	21932889	tRNA	0	+
NC_059158	22109039	22109113	tRNA	0	-
NC_059158	22113064	22113146	tRNA	0	-
NC_059158	22118181	22118254	tRNA	0	+
NC_059158	22121052	22121126	tRNA	0	-
NC_059158	22121627	22121699	tRNA	0	-
NC_059158	22177720	22177793	tRNA	0	-
NC_059158	22183201	22183275	tRNA	0	-
NC_059158	22200091	22200164	tRNA	0	+
NC_059158	22207911	22207983	tRNA	0	+
NC_059158	22213806	22213888	tRNA	0	-
NC_059158	22217497	22217569	tRNA	0	+
NC_059158	22219948	22220020	tRNA	0	-
NC_059158	22224032	22224104	tRNA	0	+
NC_059158	22227051	22227125	tRNA	0	-
NC_059158	22232997	22233069	tRNA	0	-
NC_059158	22238935	22239007	tRNA	0	-
NC_059158	22245321	22245394	tRNA	0	-
NC_059158	22247109	22247181	tRNA	0	-
NC_059158	22249031	22249103	tRNA	0	-
NC_059158	22250264	22250337	tRNA	0	-
NC_059158	22254447	22254519	tRNA	0	-
NC_059158	22255334	22255406	tRNA	0	+
NC_059158	22260368	22260441	tRNA	0	+
NC_059158	22262829	22262901	tRNA	0	+
NC_059158	22267726	22267808	tRNA	0	-
NC_059158	22272174	22272281	U6	0	+
NC_059158	22276338	22276412	tRNA	0	+
NC_059158	22277115	22277188	tRNA	0	-
NC_059158	22277873	22277945	tRNA	0	+
NC_059158	22282066	22282138	tRNA	0	+
NC_059158	22286858	22286930	tRNA	0	-
NC_059158	22291087	22291160	tRNA	0	-
NC_059158	22292298	22292371	tRNA	0	+
NC_059158	22296189	22296261	tRNA	0	-
NC_059158	22300658	22300731	tRNA	0	-
NC_059158	22310181	22310253	tRNA	0	-
NC_059158	22314761	22314833	tRNA	0	-
NC_059158	22322629	22322701	tRNA	0	-
NC_059158	22327086	22327159	tRNA	0	+
NC_059158	22331252	22331349	U6	0	-
NC_059158	22362534	22362606	tRNA	0	-
NC_059158	22367135	22367217	tRNA	0	-
NC_059158	22368025	22368098	tRNA	0	+
NC_059158	22370277	22370350	tRNA	0	+
NC_059158	22373279	22373352	tRNA	0	-
NC_059158	22380705	22381003	Metazoa_SRP	0	+
NC_059158	22380722	22380965	Protozoa_SRP	0	+
NC_059158	22384478	22384551	tRNA	0	-
NC_059158	22385304	22385376	tRNA	0	+
NC_059158	22388571	22388653	tRNA	0	+
NC_059158	23412184	23412290	U6	0	-
NC_059158	23559960	23560036	ZNRD1-AS1_2	0	+
NC_059158	23992486	23992815	7SK	0	-
NC_059158	24358755	24358861	U6	0	-
NC_059158	24768147	24768278	SNORA38	0	+
NC_059158	24915464	24915678	IRES_Hsp70	0	+
NC_059158	24926548	24926762	IRES_Hsp70	0	+
NC_059158	24935290	24935357	SNORD52	0	+
NC_059158	26798272	26798391	5S_rRNA	0	+
NC_059158	26800743	26800850	U6	0	-
NC_059158	26901533	26901864	7SK	0	-
NC_059158	27558482	27558555	mir-133	0	-
NC_059158	27562568	27562644	mir-1	0	-
NC_059158	29692011	29692319	7SK	0	+
NC_059158	29794369	29794466	U6	0	+
NC_059158	32010576	32010682	U6	0	-
NC_059158	32563358	32563463	U6	0	-
NC_059158	34306766	34306871	U6	0	+
NC_059158	34956355	34956462	U6	0	+
NC_059158	35640745	35640852	U6	0	-
NC_059158	37249154	37249227	tRNA	0	+
NC_059158	37527550	37527653	U6	0	-
NC_059158	37952588	37952696	U6	0	+
NC_059158	38467254	38467306	mir-1302	0	+
NC_059158	39264218	39264348	SNORA49	0	+
NC_059158	41231136	41231242	U6	0	+
NC_059158	43045939	43046072	SNORA70	0	-
NC_059158	44425164	44425241	mir-219	0	-
NC_059158	44556181	44556261	LSU_rRNA_eukarya	0	-
NC_059158	48449207	48449335	SNORA18	0	+
NC_059158	49112967	49113074	U6	0	-
NC_059158	49492316	49492423	U6	0	-
NC_059158	51306359	51306465	U6	0	-
NC_059158	51783665	51783772	U6	0	+
NC_059158	52425981	52426054	tRNA	0	+
NC_059158	52766645	52766751	U6	0	+
NC_059158	52959593	52959702	U6	0	-
NC_059158	53559661	53559733	tRNA	0	-
NC_059158	54348750	54349313	SSU_rRNA_bacteria	0	+
NC_059158	54349495	54349602	U6	0	+
NC_059158	54351466	54352323	LSU_rRNA_bacteria	0	+
NC_059158	54352126	54352292	LSU_rRNA_archaea	0	+
NC_059158	54422430	54422539	U6	0	-
NC_059158	55063539	55063669	SNORA19	0	-
NC_059158	60264013	60264118	U6	0	+
NC_059158	60481482	60481799	7SK	0	-
NC_059158	62484278	62484428	ODC_IRES	0	+
NC_059158	62726619	62727020	LSU_rRNA_eukarya	0	-
NC_059158	64807617	64807733	snoU13	0	-
NC_059158	64995521	64995655	SNORA43	0	+
NC_059158	65907701	65907808	U6	0	+
NC_059158	70171395	70171499	U6	0	+
NC_059158	70663626	70663769	SNORA79	0	-
NC_059158	71757244	71757372	NRF2_IRES	0	+
NC_059158	72401126	72401233	U6	0	+
NC_059158	72911471	72911546	mir-10	0	-
NC_059158	73821451	73821556	U6	0	-
NC_059158	73992211	73992362	SNORA57	0	-
NC_059158	74412509	74412615	U6	0	-
NC_059158	74639852	74639984	SNORA72	0	-
NC_059158	75729706	75729813	U6	0	-
NC_059158	76142764	76142871	U6	0	-
NC_059158	76244602	76244709	U6	0	+
NC_059158	77740585	77740693	U6	0	-
NC_059158	78025222	78025326	U6	0	-
NC_059158	78887362	78887469	snoU13	0	+
NC_059158	79448677	79448780	U6	0	-
NC_059158	81838766	81838873	U6	0	+
NC_059158	82305759	82305866	U6	0	-
NC_059158	82726529	82726636	U6	0	-
NC_059158	86161053	86161165	U6	0	+
NC_059158	90119274	90119422	U12	0	+
NC_059158	90461074	90461178	U6	0	+
NC_059158	91937233	91937304	tRNA	0	+
NC_059158	91937585	91937657	tRNA	0	-
NC_059158	92561878	92561985	U6	0	-
NC_059158	92583593	92583748	U1	0	+
NC_059158	92955647	92955682	IRE_I	0	+
NC_059158	95562677	95562781	U6	0	+
NC_059158	98118743	98119096	7SK	0	-
NC_059158	100329661	100329839	U2	0	-
NC_059158	102381102	102381235	SNORA42	0	-
NC_059158	104112615	104112816	VIS1	0	-
NC_059158	104309052	104309130	ZEB2_AS1_4	0	-
NC_059158	104309622	104309722	ZEB2_AS1_3	0	-
NC_059158	104310518	104310579	ZEB2_AS1_2	0	-
NC_059158	104311601	104311729	ZEB2_AS1_1	0	-
NC_059158	111298639	111298971	SSU_rRNA_eukarya	0	+
NC_059158	111601454	111601506	mir-1302	0	+
NC_059158	112196017	112196124	U6	0	-
NC_059158	113905752	113905833	mir-128	0	-
NC_059158	114053393	114053500	U6	0	-
NC_059158	115562533	115562640	U6	0	+
NC_059158	115709683	115709809	U6atac	0	+
NC_059158	116999615	116999925	7SK	0	-
NC_059158	117237746	117237853	U6	0	+
NC_059158	117912808	117912905	mir-544	0	+
NC_059158	120275903	120276178	7SK	0	+
NC_059158	120639854	120639985	SNORA42	0	+
NC_059158	122083362	122083459	mir-544	0	-
NC_059158	124084098	124084236	U4	0	+
NC_059158	125473051	125473177	U4atac	0	+
NC_059158	128659938	128660045	U6	0	+
NC_059158	132952724	132952811	U6	0	-
NC_059158	133762488	133762620	PCGEM1	0	+
NC_059158	138096548	138096706	SNORA70	0	+
NC_059158	138176531	138176633	U6	0	+
NC_059158	139740977	139741081	U6	0	+
NC_059158	139799457	139799556	U6	0	+
NC_059158	140216824	140216931	U6	0	-
NC_059158	141749738	141749851	U6	0	+
NC_059158	142337532	142337636	U6	0	+
NC_059158	142883515	142883600	SNORD103	0	+
NC_059158	142936397	142936486	SNORD70	0	+
NC_059158	142937250	142937337	SNORD70	0	+
NC_059158	142946709	142946795	SNORD11B	0	+
NC_059158	142947496	142947580	SNORD11	0	+
NC_059158	144799100	144799200	U6	0	+
NC_059158	146626875	146626951	SNORD51	0	+
NC_059158	146627225	146627359	SNORA41	0	+
NC_059158	149269209	149269315	U6	0	-
NC_059158	152501579	152501910	7SK	0	+
NC_059158	154065569	154065695	SNORA11	0	-
NC_059158	155475131	155475258	SNORA70	0	+
NC_059158	156343490	156343613	SNORA40	0	+
NC_059158	157624361	157624516	Pinc	0	+
NC_059158	157892288	157892387	mir-544	0	-
NC_059158	158564901	158565038	SNORA42	0	+
NC_059158	158715056	158715133	mir-26	0	+
NC_059158	159232742	159232806	mir-375	0	-
NC_059158	159495334	159495441	U6	0	-
NC_059158	159527539	159527611	mir-153	0	-
NC_059158	162854896	162854949	mir-1302	0	+
NC_059158	163565873	163565999	U6atac	0	-
NC_059158	164374769	164374868	U6	0	+
NC_059158	164507312	164507364	mir-1302	0	-
NC_059158	169627809	169627861	mir-1302	0	-
NC_059158	169687540	169687649	U6	0	+
NC_059158	170229661	170229765	U6	0	+
NC_059158	170972899	170973006	U6	0	+
NC_059158	171247158	171247263	U6	0	+
NC_059158	171498583	171498663	SNORD20	0	-
NC_059158	171502468	171502538	SNORD82	0	-
NC_059158	173647773	173647921	SNORA79	0	-
NC_059158	174120003	174120125	SNORA70	0	+
NC_059158	174658748	174658825	SNORD103	0	+
NC_059158	174678788	174678873	SNORD103	0	+
NC_059158	174691181	174691266	SNORD103	0	+
NC_059158	176412744	176412848	U6	0	+
NC_059158	176829379	176829486	U6	0	+
NC_059158	176887524	176887657	U11	0	-
NC_059158	176934230	176934365	SNORA16	0	+
NC_059158	176934852	176934983	SNORA44	0	+
NC_059158	176935201	176935327	SNORA61	0	+
NC_059158	176935955	176936029	SNORD99	0	+
NC_059158	176997188	176997392	SNORA73	0	-
NC_059158	176998116	176998320	SNORA73	0	-
NC_059158	176999046	176999250	SNORA73	0	-
NC_059158	177141665	177141780	SNORA40	0	+
NC_059158	177614876	177615042	SCARNA1	0	-
NC_059158	177933771	177933878	U6	0	-
NC_059158	180361109	180361181	tRNA	0	-
NC_059158	180544361	180544488	SNORA40	0	-
NC_059158	180924287	180924396	U6	0	-
NC_059158	181114791	181114898	U6	0	+
NC_059158	181427882	181427989	U6	0	-
NC_059158	182762274	182762380	U6	0	-
NC_059158	183076974	183077068	snoU13	0	+
NC_059158	183231401	183231509	U6	0	+
NC_059158	185077128	185077225	U6	0	-
NC_059158	185124475	185124639	U1	0	+
NC_059158	185662522	185662736	U3	0	+
NC_059159	408031	408331	7SK	0	-
NC_059159	3443478	3443580	Y_RNA	0	+
NC_059159	5555231	5555536	7SK	0	-
NC_059159	6936328	6936401	tRNA	0	+
NC_059159	6936814	6936887	tRNA	0	-
NC_059159	6937217	6937290	tRNA	0	-
NC_059159	6937761	6937834	tRNA	0	+
NC_059159	7101816	7101924	U6	0	-
NC_059159	7218490	7218593	U6	0	-
NC_059159	7452919	7452991	tRNA	0	+
NC_059159	7591354	7591457	U6	0	-
NC_059159	8519689	8519876	SCARNA16	0	-
NC_059159	8626332	8626384	mir-1302	0	-
NC_059159	9119174	9119307	SNORA11	0	-
NC_059159	10353848	10353924	snoU2-30	0	+
NC_059159	10846212	10846467	Metazoa_SRP	0	+
NC_059159	11653306	11653373	mir-338	0	-
NC_059159	11841809	11842108	7SK	0	+
NC_059159	13012251	13012323	tRNA	0	-
NC_059159	13012555	13012627	tRNA	0	-
NC_059159	13057376	13057472	Y_RNA	0	-
NC_059159	13650138	13650256	5S_rRNA	0	-
NC_059159	13911901	13911983	tRNA	0	+
NC_059159	14142643	14142716	tRNA	0	-
NC_059159	14466405	14466569	U1	0	-
NC_059159	14707207	14707340	SNORA76	0	-
NC_059159	14707533	14707603	SNORND104	0	-
NC_059159	15612522	15612632	5S_rRNA	0	+
NC_059159	17994685	17994792	U6	0	+
NC_059159	18070482	18070590	U6	0	-
NC_059159	19735251	19735442	U2	0	+
NC_059159	19752782	19752973	U2	0	+
NC_059159	19763617	19763808	U2	0	+
NC_059159	19773197	19773388	U2	0	+
NC_059159	19777140	19777247	U6	0	-
NC_059159	19782111	19782301	U2	0	+
NC_059159	19786521	19786711	U2	0	+
NC_059159	19791531	19791722	U2	0	+
NC_059159	19795447	19795638	U2	0	-
NC_059159	19805403	19805593	U2	0	-
NC_059159	19809824	19810015	U2	0	-
NC_059159	19814906	19815013	U6	0	+
NC_059159	19818770	19818961	U2	0	-
NC_059159	19828357	19828548	U2	0	-
NC_059159	19835805	19835996	U2	0	-
NC_059159	19841793	19841984	U2	0	-
NC_059159	19896351	19896414	NBR2	0	-
NC_059159	21192473	21192593	SNORA26	0	-
NC_059159	21211753	21211857	U6	0	+
NC_059159	22733209	22733313	SNORD124	0	+
NC_059159	22742428	22742525	G-CSF_SLDE	0	-
NC_059159	23420013	23420085	tRNA	0	+
NC_059159	23420730	23420802	tRNA	0	+
NC_059159	23621823	23621895	tRNA	0	+
NC_059159	23623932	23624004	tRNA	0	-
NC_059159	23627277	23627349	tRNA	0	+
NC_059159	23644517	23644589	tRNA	0	+
NC_059159	23732293	23732367	tRNA	0	+
NC_059159	24220869	24220973	U6	0	+
NC_059159	24640602	24640676	mir-148	0	-
NC_059159	25008693	25008800	U6	0	+
NC_059159	25175385	25175461	mir-10	0	-
NC_059159	25226899	25226975	mir-196	0	-
NC_059159	25291038	25291172	HOXB13-AS1_1	0	+
NC_059159	25291587	25291668	HOXB13-AS1_2	0	+
NC_059159	25732260	25732332	tRNA	0	+
NC_059159	26194428	26194563	SNORA70	0	-
NC_059159	26378254	26378362	U6	0	-
NC_059159	27682250	27682357	U6	0	-
NC_059159	28471724	28471789	mir-33	0	-
NC_059159	29090967	29091039	tRNA	0	+
NC_059159	29461792	29461889	U6	0	-
NC_059159	29913573	29913640	SNORD49	0	+
NC_059159	29914053	29914124	SNORD49	0	+
NC_059159	29914881	29914955	SNORD65	0	+
NC_059159	30010055	30010127	tRNA	0	-
NC_059159	30067080	30067187	U6	0	+
NC_059159	30154025	30154355	7SK	0	+
NC_059159	34013584	34013703	LSU_rRNA_eukarya	0	+
NC_059159	34860620	34860724	U6	0	+
NC_059159	34931829	34931971	SNORA79	0	+
NC_059159	35250981	35251055	tRNA	0	+
NC_059159	35251550	35251632	tRNA	0	+
NC_059159	35251916	35251990	tRNA	0	+
NC_059159	35256135	35256207	tRNA	0	+
NC_059159	35256606	35256678	tRNA	0	-
NC_059159	35257293	35257365	tRNA	0	+
NC_059159	35274091	35274165	tRNA	0	-
NC_059159	35274555	35274629	tRNA	0	-
NC_059159	35274851	35274933	tRNA	0	-
NC_059159	35275373	35275445	tRNA	0	-
NC_059159	35283231	35283367	U8	0	+
NC_059159	35325941	35326015	tRNA	0	+
NC_059159	35326444	35326526	tRNA	0	+
NC_059159	35331092	35331202	U6	0	-
NC_059159	35336326	35336397	tRNA	0	-
NC_059159	35341119	35341206	tRNA	0	-
NC_059159	35341711	35341793	tRNA	0	+
NC_059159	35342218	35342290	tRNA	0	-
NC_059159	35342872	35342945	tRNA	0	-
NC_059159	35514041	35514181	SCARNA21	0	-
NC_059159	35709230	35709337	U6	0	+
NC_059159	35795757	35795902	SNORA67	0	-
NC_059159	35796882	35797023	SNORD10	0	-
NC_059159	35797795	35797940	SNORA48	0	-
NC_059159	35798658	35798794	SNORA48	0	-
NC_059159	36171026	36171109	mir-324	0	+
NC_059159	36249761	36249869	U6	0	+
NC_059159	36301640	36301725	mir-497	0	+
NC_059159	36301641	36301726	mir-497	0	-
NC_059159	36301965	36302050	mir-15	0	+
NC_059159	36301969	36302046	mir-16	0	+
NC_059159	37690524	37690597	tRNA	0	-
NC_059159	39135050	39135157	U6	0	-
NC_059159	39749455	39749658	IRES_mnt	0	+
NC_059159	39815209	39815303	SNORD91	0	+
NC_059159	39816511	39816606	SNORD91	0	+
NC_059159	39987343	39987453	U6	0	-
NC_059159	40045157	40045239	mir-132	0	+
NC_059159	40045588	40045666	mir-132	0	+
NC_059159	40305650	40305734	mir-22	0	+
NC_059159	40454243	40454344	U6	0	+
NC_059159	40540924	40540997	tRNA	0	-
NC_059159	41452827	41452934	U6	0	-
NC_059159	41674419	41674576	SNORA57	0	+
NC_059159	41875382	41875463	mir-423	0	-
NC_059159	42114872	42115063	LSU_rRNA_eukarya	0	-
NC_059159	42182770	42182841	snoU2-30	0	+
NC_059159	42190759	42190866	U6	0	+
NC_059159	42448230	42448266	IRE_I	0	-
NC_059159	42479360	42479467	U6	0	+
NC_059159	42567425	42567557	SNORA72	0	+
NC_059159	42871951	42872029	mir-144	0	+
NC_059159	42872123	42872194	mir-451	0	-
NC_059159	42872124	42872195	mir-451	0	+
NC_059159	42964110	42964181	snoZ17	0	-
NC_059159	42964965	42965035	snoZ17	0	-
NC_059159	43211944	43212044	SNORA70	0	+
NC_059159	43607291	43607383	mir-544	0	+
NC_059159	43942632	43942762	SNORA19	0	-
NC_059159	44691132	44691204	tRNA	0	+
NC_059159	44700906	44700978	mir-193	0	+
NC_059159	44713808	44713893	mir-365	0	+
NC_059159	44761470	44761605	SNORA70	0	-
NC_059159	45006786	45006893	U6	0	+
NC_059159	46087055	46087162	U6	0	+
NC_059159	47248149	47248256	U6	0	+
NC_059159	48340167	48340329	U1	0	+
NC_059159	48445800	48445897	snoZ30	0	+
NC_059159	49598637	49598765	U6atac	0	-
NC_059159	50359885	50360015	SNORA11	0	-
NC_059159	50534825	50534932	U6	0	+
NC_059159	50923008	50923111	U6	0	+
NC_059159	52414251	52414323	mir-21	0	-
NC_059159	52419699	52419806	U6	0	-
NC_059159	53101017	53101101	mir-301	0	+
NC_059159	53110631	53110733	mir-454	0	+
NC_059159	53564751	53564915	U1	0	+
NC_059159	53566211	53566375	U1	0	+
NC_059159	53584705	53584869	U1	0	+
NC_059159	53588161	53588325	U1	0	+
NC_059159	53601084	53601301	U3	0	+
NC_059159	53601084	53601302	ACEA_U3	0	+
NC_059159	53602427	53602620	U3	0	+
NC_059159	53605715	53605926	U3	0	+
NC_059159	53605715	53605927	ACEA_U3	0	+
NC_059159	53609271	53609485	U3	0	+
NC_059159	53609271	53609486	ACEA_U3	0	+
NC_059159	53619247	53619464	U3	0	+
NC_059159	53619247	53619465	ACEA_U3	0	+
NC_059159	53626568	53626782	U3	0	+
NC_059159	53626568	53626783	ACEA_U3	0	+
NC_059159	53629735	53629950	U3	0	+
NC_059159	53629735	53629951	ACEA_U3	0	+
NC_059159	53636530	53636745	U3	0	+
NC_059159	53636530	53636746	ACEA_U3	0	+
NC_059159	53909393	53909477	mir-142	0	-
NC_059159	53909394	53909478	mir-142	0	+
NC_059159	53984239	53984341	U6	0	+
NC_059159	57796517	57796617	U6	0	+
NC_059159	64183499	64183606	U6	0	-
NC_059159	65051650	65051818	U2	0	+
NC_059159	65271151	65271276	SNORA11	0	-
NC_059159	66931996	66932102	U6	0	-
NC_059159	68907796	68907901	U6	0	+
NC_059159	71908389	71908462	mir-124	0	+
NC_059159	72863596	72863703	U6	0	-
NC_059159	73267314	73267405	ZNFX1-AS1_2	0	+
NC_059159	73490502	73490593	U6	0	-
NC_059159	73606488	73606595	U6	0	-
NC_059159	77823038	77823115	mir-873	0	+
NC_059159	77847277	77847358	mir-876	0	+
NC_059159	79786637	79786744	U6	0	+
NC_059159	80349627	80349733	U6	0	-
NC_059159	82551672	82551782	U6	0	+
NC_059159	82569269	82569387	5S_rRNA	0	-
NC_059159	83650822	83651167	7SK	0	+
NC_059159	84593466	84593616	CDKN2B-AS	0	-
NC_059159	84659554	84659683	CDKN2B-AS_3	0	-
NC_059159	85118234	85118314	mir-31	0	+
NC_059159	86388150	86388234	mir-491	0	-
NC_059159	87865071	87865205	SCARNA8	0	+
NC_059159	89304130	89304237	U6	0	-
NC_059159	91779347	91779466	5S_rRNA	0	+
NC_059159	92240160	92240266	5S_rRNA	0	-
NC_059159	92406824	92406896	tRNA	0	+
NC_059159	93165062	93165506	LSU_rRNA_eukarya	0	+
NC_059159	93467239	93467588	7SK	0	+
NC_059159	94770905	94771012	U6	0	+
NC_059159	95441556	95441663	U6	0	+
NC_059159	95738744	95738842	U6	0	+
NC_059159	99470636	99470956	7SK	0	+
NC_059159	101669342	101669445	U6	0	-
NC_059159	102238322	102238397	mir-101	0	-
NC_059159	102554516	102554616	U6	0	-
NC_059159	105057466	105057553	U6	0	+
NC_059159	106536913	106537010	mir-544	0	-
NC_059159	107475421	107475526	snoU13	0	-
NC_059159	109289847	109289937	mir-204	0	-
NC_059159	112783734	112783804	snoU2-30	0	+
NC_059159	113034388	113034468	snoU2_19	0	+
NC_059159	113034599	113034657	snoU2-30	0	+
NC_059159	113700191	113700243	mir-1302	0	+
NC_059159	114890486	114890896	PCA3_2	0	+
NC_059159	115797898	115798012	U3	0	-
NC_059159	117015057	117015157	U6	0	-
NC_059159	120912824	120912960	SNORA2	0	-
NC_059159	121174525	121174632	U6	0	-
NC_059159	121728100	121728378	RNase_MRP	0	-
NC_059159	121836672	121836779	U6	0	-
NC_059159	122180832	122180958	U6atac	0	-
NC_059159	122215367	122215444	Hammerhead_HH9	0	+
NC_059159	122229324	122229443	SNORA40	0	+
NC_059159	122405214	122405346	SNORA70	0	+
NC_059159	123227621	123227728	U6	0	-
NC_059159	123424202	123424309	U6	0	+
NC_059159	124418712	124419035	7SK	0	+
NC_059159	125756050	125756147	mir-544	0	-
NC_059159	127730506	127730812	7SK	0	+
NC_059159	127965080	127965184	U6	0	+
NC_059159	128841997	128842132	U4	0	+
NC_059159	130164482	130164534	mir-1302	0	-
NC_059159	131245451	131245527	mir-320	0	-
NC_059159	132127492	132127628	SNORA2	0	+
NC_059159	134048778	134048882	U6	0	+
NC_059159	135015128	135015235	U6	0	+
NC_059159	135465198	135465317	5S_rRNA	0	-
NC_059159	136671634	136672004	IRES_Bag1	0	-
NC_059159	136984693	136984777	SNORD121A	0	-
NC_059159	137003441	137003522	SNORD121A	0	-
NC_059159	137364066	137364171	snoU13	0	-
NC_059159	138852480	138852571	mir-7	0	-
NC_059159	139586098	139586431	IRES_TrkB	0	+
NC_059159	140408397	140408498	U6	0	+
NC_059159	141817356	141817459	SNORA70	0	-
NC_059159	143244264	143244338	mir-23	0	+
NC_059159	143244491	143244570	mir-27	0	+
NC_059159	143245034	143245104	mir-24	0	+
NC_059159	143260038	143260145	U6	0	-
NC_059159	144605097	144605203	U6	0	-
NC_059159	145277245	145277346	U6	0	+
NC_059159	145525040	145525173	SNORA84	0	-
NC_059159	145568489	145568596	U6	0	-
NC_059159	145997387	145997494	U6	0	-
NC_059159	146089604	146089731	SNORA27	0	-
NC_059159	147059735	147059817	let-7	0	+
NC_059159	147060090	147060177	let-7	0	+
NC_059159	147062329	147062414	let-7	0	+
NC_059159	149707254	149707379	5S_rRNA	0	-
NC_059159	150111849	150112166	7SK	0	+
NC_059159	152398617	152398736	5S_rRNA	0	+
NC_059159	154165920	154166022	U6	0	-
NC_059159	157354499	157354604	U6	0	-
NC_059159	157799892	157800026	SNORA70	0	-
NC_059159	158831001	158831072	tRNA	0	-
NC_059159	159112913	159113131	LSU_rRNA_eukarya	0	+
NC_059159	159112947	159113113	LSU_rRNA_archaea	0	+
NC_059159	159112947	159113118	LSU_rRNA_bacteria	0	+
NC_059159	159465112	159465213	U6	0	-
NC_059159	159811887	159811995	U6	0	+
NC_059159	160436869	160436939	mir-32	0	-
NC_059159	161438107	161438210	U6	0	-
NC_059159	163409852	163409956	U6	0	+
NC_059159	164472993	164473125	SNORA72	0	-
NC_059159	165206474	165206558	mir-455	0	+
NC_059159	165440201	165440335	SNORA43	0	-
NC_059159	165440202	165440326	SNORA17	0	-
NC_059159	166622369	166622476	U6	0	-
NC_059159	169677853	169677972	5S_rRNA	0	+
NC_059160	3586522	3586608	let-7	0	-
NC_059160	3587327	3587406	let-7	0	-
NC_059160	4325197	4325272	mir-1249	0	+
NC_059160	4447778	4447893	SNORA11	0	-
NC_059160	5381210	5381340	SNORA56	0	-
NC_059160	6494409	6494559	U12	0	-
NC_059160	7086052	7086121	mir-33	0	-
NC_059160	7380681	7380797	SNORA11	0	-
NC_059160	7733697	7733804	U6	0	+
NC_059160	7903379	7903483	U6	0	-
NC_059160	7992384	7992515	SNORA33	0	+
NC_059160	9208616	9208672	snoU82P	0	+
NC_059160	9209955	9210049	snoU83B	0	+
NC_059160	9211312	9211406	snoU83B	0	+
NC_059160	9214850	9214985	SNORA2	0	+
NC_059160	9272032	9272640	IRES_c-sis	0	+
NC_059160	9308677	9308773	mir-544	0	+
NC_059160	9426026	9426133	U6	0	-
NC_059160	9689299	9689406	U6	0	-
NC_059160	10597887	10597982	U6	0	-
NC_059160	10998585	10998695	U6	0	-
NC_059160	12421709	12421816	U6	0	+
NC_059160	12602586	12602722	SNORA70	0	-
NC_059160	14000287	14000394	U6	0	-
NC_059160	14584370	14584484	K_chan_RES	0	+
NC_059160	14691269	14691383	K_chan_RES	0	+
NC_059160	14816063	14816177	K_chan_RES	0	+
NC_059160	16048512	16048833	snoU85	0	+
NC_059160	16102061	16102199	SCARNA11	0	-
NC_059160	16417279	16417341	U7	0	+
NC_059160	16438393	16438464	mir-8	0	+
NC_059160	16438814	16438887	mir-8	0	+
NC_059160	16441671	16441916	snoU89	0	-
NC_059160	16474968	16475108	SNORA48	0	-
NC_059160	19190054	19190161	U6	0	-
NC_059160	19820911	19821231	7SK	0	-
NC_059160	20709571	20709863	7SK	0	-
NC_059160	20742590	20742879	7SK	0	-
NC_059160	22739290	22739349	p27_CRE	0	+
NC_059160	24451577	24451683	U6	0	+
NC_059160	24494523	24494630	U6	0	-
NC_059160	27804321	27804439	5S_rRNA	0	-
NC_059160	29860180	29860444	RNase_MRP	0	+
NC_059160	30900352	30900459	U6	0	-
NC_059160	31080607	31080714	U6	0	-
NC_059160	32632409	32632482	tRNA	0	+
NC_059160	33299193	33299524	7SK	0	+
NC_059160	37475482	37475586	U6	0	-
NC_059160	38514399	38514506	U6	0	+
NC_059160	41295394	41295510	U5	0	-
NC_059160	41501889	41501995	U6	0	-
NC_059160	43780674	43780808	U4	0	-
NC_059160	43867204	43867308	U6	0	+
NC_059160	43888805	43888914	U6	0	-
NC_059160	44912839	44912943	U6	0	+
NC_059160	46880980	46881053	tRNA	0	+
NC_059160	48398643	48398750	U6	0	-
NC_059160	52219043	52219115	tRNA	0	+
NC_059160	52434645	52434697	mir-1302	0	-
NC_059160	53322905	53323069	U1	0	+
NC_059160	53593157	53593264	U6	0	+
NC_059160	55761052	55761159	U6	0	+
NC_059160	57383819	57384067	SNORA53	0	-
NC_059160	57454607	57454679	tRNA	0	-
NC_059160	57455309	57455381	tRNA	0	-
NC_059160	58378114	58378264	RMST_10	0	-
NC_059160	58378541	58378626	mir-135	0	-
NC_059160	58381369	58381562	RMST_9	0	-
NC_059160	58381713	58381856	RMST_8	0	-
NC_059160	58410713	58410980	RMST_7	0	-
NC_059160	58412779	58412982	RMST_6	0	-
NC_059160	58449074	58449203	RMST_5	0	-
NC_059160	58450987	58451093	RMST_4	0	-
NC_059160	58451679	58451788	RMST_3	0	-
NC_059160	58452368	58452509	RMST_2	0	-
NC_059160	58477856	58477917	RMST_1	0	-
NC_059160	59808602	59808674	tRNA	0	-
NC_059160	61969871	61969978	U6	0	-
NC_059160	63224563	63224645	tRNA	0	+
NC_059160	63563156	63563227	SNORD59	0	-
NC_059160	63564229	63564304	SNORD59	0	-
NC_059160	64117615	64117763	SNORA62	0	-
NC_059160	64763613	64763693	mir-26	0	-
NC_059160	69455258	69455345	let-7	0	+
NC_059160	71232209	71232317	5S_rRNA	0	+
NC_059160	71669340	71669447	U6	0	-
NC_059160	71934363	71934529	LSU_rRNA_archaea	0	-
NC_059160	71934363	71934529	LSU_rRNA_bacteria	0	-
NC_059160	73031506	73031671	U1	0	-
NC_059160	75328721	75328853	SNORA38	0	+
NC_059160	75699266	75699374	SNORA44	0	-
NC_059160	75895185	75895288	U6	0	-
NC_059160	76375502	76375630	SNORA25	0	-
NC_059160	77589435	77589553	5S_rRNA	0	-
NC_059160	80901769	80901842	tRNA	0	+
NC_059160	82682909	82683056	SNORA62	0	-
NC_059160	83120924	83121031	U6	0	-
NC_059160	89186405	89186544	SNORA2	0	-
NC_059160	89187952	89188084	SNORA2	0	-
NC_059160	89196146	89196282	SNORA2	0	-
NC_059160	91459614	91459745	SNORA38	0	-
NC_059160	93719863	93719970	U6	0	+
NC_059160	93725530	93725712	uc_338	0	+
NC_059160	94114218	94114319	U6	0	+
NC_059160	94200533	94200608	mir-196	0	+
NC_059160	94242444	94242528	mir-615	0	+
NC_059160	94506180	94506254	mir-148	0	+
NC_059160	95267986	95268078	mir-331	0	-
NC_059160	97596649	97596746	U6	0	-
NC_059160	100565220	100565338	5S_rRNA	0	-
NC_059160	102472447	102472566	5S_rRNA	0	-
NC_059160	105263191	105263298	U6	0	-
NC_059160	105624098	105624198	U6	0	-
NC_059160	107249587	107249718	SNORA18	0	+
NC_059160	107479874	107479979	U6	0	-
NC_059160	109757771	109757876	U6	0	+
NC_059160	113225686	113225792	mir-544	0	+
NC_059160	113406234	113406344	U6	0	-
NC_059160	114174612	114174709	U6	0	+
NC_059160	114343555	114343631	SNORD26	0	-
NC_059160	115497435	115497549	K_chan_RES	0	+
NC_059160	118762532	118762639	U6	0	-
NC_059160	122336959	122337077	5S_rRNA	0	+
NC_059160	122405377	122405496	5S_rRNA	0	-
NC_059160	122407435	122407554	5S_rRNA	0	-
NC_059160	122409493	122409612	5S_rRNA	0	-
NC_059160	123594314	123594448	LSU_rRNA_eukarya	0	-
NC_059160	123916008	123916082	SNORD65	0	-
NC_059160	124732167	124732274	U6	0	+
NC_059160	125026025	125026133	U6	0	+
NC_059160	125335420	125335492	tRNA	0	+
NC_059160	126971300	126971423	SNORA40	0	+
NC_059160	127335395	127335530	SNORA14	0	-
NC_059160	128058194	128058301	U6	0	+
NC_059160	128748579	128748705	SNORA61	0	+
NC_059160	128749333	128749407	SNORD99	0	+
NC_059160	128792897	128793004	U6	0	-
NC_059160	130900419	130900535	U6atac	0	+
NC_059160	131074342	131074446	U6	0	-
NC_059160	134785351	134785765	LSU_rRNA_eukarya	0	-
NC_059160	135718491	135718596	U6	0	+
NC_059160	136553806	136553913	U6	0	-
NC_059160	138655215	138655302	mir-1296	0	-
NC_059160	139509887	139509987	mir-544	0	+
NC_059160	141357027	141357133	U6	0	-
NC_059160	142030000	142030107	U6	0	-
NC_059160	143293779	143293922	SNORA67	0	+
NC_059160	143376968	143377050	tRNA	0	+
NC_059160	144143519	144143626	U6	0	-
NC_059160	144239791	144239856	SNORD98	0	+
NC_059160	144540494	144540598	U6	0	-
NC_059160	144634361	144634441	snoU2_19	0	+
NC_059160	144634565	144634635	snoU2-30	0	+
NC_059160	146726703	146727003	Metazoa_SRP	0	+
NC_059160	146726720	146726963	Protozoa_SRP	0	+
NC_059160	147823745	147823843	mir-544	0	-
NC_059160	148045495	148045602	U6	0	-
NC_059160	148794067	148794365	LSU_rRNA_eukarya	0	+
NC_059160	148794223	148794365	LSU_rRNA_archaea	0	+
NC_059160	148794223	148794365	LSU_rRNA_bacteria	0	+
NC_059160	148794378	148794695	LSU_rRNA_eukarya	0	+
NC_059160	151309530	151309635	U6	0	+
NC_059160	155250359	155250459	Y_RNA	0	+
NC_059160	157681705	157681809	U6	0	+
NC_059160	157917319	157917422	U6	0	+
NC_059160	157958018	157958121	U6	0	-
NC_059160	160148577	160148672	mir-346	0	-
NC_059160	160289582	160289689	U6	0	-
NC_059160	160319028	160319114	U6	0	+
NC_059160	160356025	160356132	U6	0	+
NC_059160	160368710	160368814	U6	0	+
NC_059160	160606511	160606618	U6	0	-
NC_059160	162839597	162839704	U6	0	+
NC_059160	163146355	163146555	SNORA74	0	+
NC_059160	164152848	164152900	mir-1302	0	+
NC_059161	3224868	3224952	mir-181	0	+
NC_059161	3225052	3225134	mir-181	0	+
NC_059161	3365096	3365200	U6	0	+
NC_059161	5320085	5320151	mir-29	0	-
NC_059161	5320648	5320719	mir-29	0	-
NC_059161	5403789	5403855	mir-29	0	-
NC_059161	5404352	5404423	mir-29	0	-
NC_059161	6043076	6043210	SNORA48	0	-
NC_059161	7075066	7075140	mir-205	0	+
NC_059161	8274315	8274422	U6	0	-
NC_059161	9700108	9700209	U6	0	+
NC_059161	15614487	15614597	5S_rRNA	0	+
NC_059161	16138922	16139025	U6	0	+
NC_059161	16543028	16543147	5S_rRNA	0	+
NC_059161	18729632	18729740	LSU_rRNA_eukarya	0	+
NC_059161	20211299	20211418	5S_rRNA	0	+
NC_059161	22775706	22775789	mir-488	0	+
NC_059161	23818154	23818295	SCARNA3	0	+
NC_059161	23922609	23922738	SNORA19	0	-
NC_059161	25590673	25590775	U6	0	-
NC_059161	25802221	25802301	SNORD74	0	+
NC_059161	25803252	25803321	SNORD77	0	+
NC_059161	25803589	25803650	SNORD44	0	+
NC_059161	25803892	25803957	SNORD78	0	+
NC_059161	25804202	25804283	SNORD79	0	+
NC_059161	25805210	25805287	SNORD47	0	+
NC_059161	25805419	25805496	SNORD81	0	+
NC_059161	28577360	28577466	5S_rRNA	0	+
NC_059161	29186483	29186587	U6	0	-
NC_059161	29752296	29752363	mir-8	0	+
NC_059161	29752948	29753017	mir-8	0	+
NC_059161	29754190	29754258	mir-8	0	+
NC_059161	30234464	30234568	U6	0	-
NC_059161	30422838	30422944	U6	0	-
NC_059161	31530487	31530558	mir-551	0	-
NC_059161	36199049	36199163	SNORA11	0	+
NC_059161	36458734	36458838	U6	0	-
NC_059161	36708949	36709112	U1	0	-
NC_059161	36724563	36724641	mir-34	0	-
NC_059161	37193306	37193426	5S_rRNA	0	-
NC_059161	37680393	37680525	SSU_rRNA_eukarya	0	+
NC_059161	39197744	39197920	NPPA-AS1_1	0	+
NC_059161	39199996	39200149	NPPA-AS1_2	0	+
NC_059161	39201317	39201401	NPPA-AS1_3	0	+
NC_059161	39264087	39264203	U5	0	+
NC_059161	41436492	41436572	mir-199	0	+
NC_059161	41442277	41442378	mir-214	0	+
NC_059161	41442279	41442380	mir-214	0	-
NC_059161	43378418	43378526	U6	0	+
NC_059161	43588382	43588500	5S_rRNA	0	+
NC_059161	44316428	44316561	SNORA66	0	-
NC_059161	48301230	48301337	U6	0	-
NC_059161	50270606	50270731	SNORA18	0	-
NC_059161	50751201	50751319	5S_rRNA	0	+
NC_059161	51925997	51926105	U6	0	-
NC_059161	55322088	55322161	tRNA	0	-
NC_059161	56977521	56977639	U6atac	0	-
NC_059161	57686698	57686779	mir-194	0	+
NC_059161	57687000	57687074	mir-192	0	+
NC_059161	62591424	62591532	U6	0	-
NC_059161	64903940	64904048	U6	0	+
NC_059161	65236069	65236182	5S_rRNA	0	+
NC_059161	65919214	65919311	mir-544	0	+
NC_059161	67617893	67618102	SNORA70	0	-
NC_059161	67665863	67665982	5S_rRNA	0	-
NC_059161	70543505	70543662	U2	0	-
NC_059161	71572235	71572308	tRNA	0	+
NC_059161	78054793	78054880	mir-135	0	+
NC_059161	78294871	78294978	U6	0	+
NC_059161	79007086	79007159	tRNA	0	+
NC_059161	79007420	79007493	tRNA	0	-
NC_059161	79315416	79315452	REN-SRE	0	+
NC_059161	79998316	79998427	U6	0	-
NC_059161	80400454	80400564	U6	0	-
NC_059161	80429933	80430899	SSU_rRNA_bacteria	0	+
NC_059161	80431028	80432568	LSU_rRNA_archaea	0	+
NC_059161	80431039	80432574	LSU_rRNA_bacteria	0	+
NC_059161	80432008	80432404	LSU_rRNA_eukarya	0	+
NC_059161	80435114	80435182	tRNA	0	-
NC_059161	80599635	80599708	tRNA	0	-
NC_059161	80715222	80715341	5S_rRNA	0	+
NC_059161	80719576	80719702	5S_rRNA	0	+
NC_059161	80912560	80912679	5S_rRNA	0	+
NC_059161	80914591	80914710	5S_rRNA	0	+
NC_059161	80916555	80916674	5S_rRNA	0	+
NC_059161	81064831	81069647	LSU_rRNA_eukarya	0	-
NC_059161	81065085	81069711	LSU_rRNA_archaea	0	-
NC_059161	81065103	81069707	LSU_rRNA_bacteria	0	-
NC_059161	81070792	81070945	5_8S_rRNA	0	-
NC_059161	81749788	81749915	SNORA40	0	+
NC_059161	81751605	81751736	SNORA18	0	+
NC_059161	81751884	81751955	SNORD5	0	+
NC_059161	81753170	81753304	SNORA1	0	+
NC_059161	81754267	81754394	SNORA25	0	+
NC_059161	81764304	81764376	snoU2-30	0	-
NC_059161	81764524	81764604	snoU2_19	0	-
NC_059161	83221115	83221224	U6	0	+
NC_059161	85962308	85962411	U6	0	+
NC_059161	86238840	86238949	U6	0	-
NC_059161	86656592	86656699	U6	0	+
NC_059161	89542794	89542864	SNORD30	0	+
NC_059161	89938432	89938577	LSU_rRNA_eukarya	0	+
NC_059161	89938466	89938577	LSU_rRNA_archaea	0	+
NC_059161	89938466	89938577	LSU_rRNA_bacteria	0	+
NC_059161	89938601	89938754	LSU_rRNA_eukarya	0	+
NC_059161	89938610	89938740	LSU_rRNA_archaea	0	+
NC_059161	91186191	91186405	DLG2-AS1_2	0	-
NC_059161	91189962	91190177	DLG2-AS1_1	0	-
NC_059161	92431841	92432175	7SK	0	+
NC_059161	93255876	93255975	mir-544	0	+
NC_059161	95938006	95938118	U6	0	+
NC_059161	97114214	97114302	mir-708	0	+
NC_059161	98417321	98417428	U6	0	-
NC_059161	105248088	105248140	mir-1302	0	+
NC_059161	107090774	107090867	U6	0	-
NC_059161	107112394	107112526	SNORA71	0	+
NC_059161	108259386	108259492	U6	0	-
NC_059161	109055044	109055359	7SK	0	+
NC_059161	110149393	110149591	U2	0	-
NC_059161	110340430	110340465	IRE_I	0	-
NC_059161	113138550	113138657	U6	0	+
NC_059161	116195061	116195176	U6atac	0	-
NC_059161	116578723	116578823	U6	0	-
NC_059161	117862514	117862587	tRNA	0	+
NC_059161	121889120	121889156	IRE_I	0	-
NC_059161	122206793	122206919	U6atac	0	+
NC_059161	122407135	122407284	SNORA57	0	+
NC_059161	122561585	122561776	U2	0	-
NC_059161	122567772	122567898	SNORD22	0	-
NC_059161	122568158	122568226	SNORD31	0	-
NC_059161	122568471	122568541	SNORD30	0	-
NC_059161	122568700	122568767	SNORD29	0	-
NC_059161	122568963	122569090	SNORD22	0	-
NC_059161	122569379	122569455	SNORD28	0	-
NC_059161	122570134	122570209	SNORD26	0	-
NC_059161	124606187	124606266	mir-192	0	-
NC_059161	124606396	124606477	mir-194	0	-
NC_059161	125106602	125106724	NEAT1_1	0	+
NC_059161	125106912	125107027	NEAT1_2	0	+
NC_059161	125107239	125107398	NEAT1_3	0	+
NC_059161	125127002	125127060	mascRNA-menRNA	0	+
NC_059161	125170567	125170624	mascRNA-menRNA	0	+
NC_059161	125881202	125881284	tRNA	0	+
NC_059161	125884421	125884528	U6	0	-
NC_059161	127427187	127427294	U6	0	+
NC_059161	128655185	128655303	5S_rRNA	0	-
NC_059161	130380272	130380498	KCNQ1OT1_5	0	-
NC_059161	130409292	130409488	KCNQ1OT1_2	0	-
NC_059161	130977056	130977123	H19_2	0	-
NC_059161	131940728	131941049	7SK	0	+
NC_059161	132011516	132011651	SNORA52	0	-
NC_059162	1167057	1167129	tRNA	0	-
NC_059162	3310333	3310405	tRNA	0	-
NC_059162	3544490	3544597	U6	0	-
NC_059162	6985320	6985587	7SK	0	-
NC_059162	7473329	7473465	SNORA70	0	+
NC_059162	7998763	7998837	tRNA	0	-
NC_059162	8011236	8011308	tRNA	0	-
NC_059162	8012197	8012269	tRNA	0	-
NC_059162	8012917	8013000	tRNA	0	+
NC_059162	8021602	8021673	tRNA	0	+
NC_059162	8087760	8087832	tRNA	0	-
NC_059162	8088586	8088658	tRNA	0	-
NC_059162	8089227	8089310	tRNA	0	+
NC_059162	8090601	8090672	tRNA	0	+
NC_059162	8096695	8096767	tRNA	0	-
NC_059162	8097069	8097141	tRNA	0	-
NC_059162	8097900	8097972	tRNA	0	-
NC_059162	8098516	8098599	tRNA	0	+
NC_059162	8099877	8099948	tRNA	0	+
NC_059162	8105979	8106051	tRNA	0	-
NC_059162	8106353	8106425	tRNA	0	-
NC_059162	8107184	8107256	tRNA	0	-
NC_059162	8107800	8107883	tRNA	0	+
NC_059162	8109161	8109232	tRNA	0	+
NC_059162	8115254	8115326	tRNA	0	-
NC_059162	8115670	8115742	tRNA	0	-
NC_059162	8116498	8116570	tRNA	0	-
NC_059162	8117126	8117209	tRNA	0	+
NC_059162	8118507	8118578	tRNA	0	+
NC_059162	8124745	8124817	tRNA	0	-
NC_059162	8125163	8125235	tRNA	0	-
NC_059162	8125991	8126063	tRNA	0	-
NC_059162	8126615	8126698	tRNA	0	+
NC_059162	8127996	8128067	tRNA	0	+
NC_059162	8134234	8134306	tRNA	0	-
NC_059162	8136147	8136218	tRNA	0	-
NC_059162	8138307	8138379	tRNA	0	+
NC_059162	8156597	8156680	tRNA	0	+
NC_059162	8157951	8158022	tRNA	0	+
NC_059162	8164036	8164108	tRNA	0	-
NC_059162	8164411	8164483	tRNA	0	-
NC_059162	8165249	8165321	tRNA	0	-
NC_059162	8165866	8165949	tRNA	0	+
NC_059162	8167234	8167305	tRNA	0	+
NC_059162	8173464	8173536	tRNA	0	-
NC_059162	8173838	8173910	tRNA	0	-
NC_059162	8174678	8174750	tRNA	0	-
NC_059162	8175319	8175402	tRNA	0	+
NC_059162	8176687	8176758	tRNA	0	+
NC_059162	8182913	8182985	tRNA	0	-
NC_059162	8183287	8183359	tRNA	0	-
NC_059162	8184127	8184199	tRNA	0	-
NC_059162	8184768	8184851	tRNA	0	+
NC_059162	8186136	8186207	tRNA	0	+
NC_059162	8192360	8192432	tRNA	0	-
NC_059162	8192734	8192806	tRNA	0	-
NC_059162	8193574	8193646	tRNA	0	-
NC_059162	8194215	8194298	tRNA	0	+
NC_059162	8195583	8195654	tRNA	0	+
NC_059162	8201819	8201891	tRNA	0	-
NC_059162	8202192	8202264	tRNA	0	-
NC_059162	8203735	8203806	tRNA	0	-
NC_059162	8205244	8205327	tRNA	0	-
NC_059162	8205892	8205964	tRNA	0	+
NC_059162	8242945	8243018	tRNA	0	+
NC_059162	9066178	9066277	mir-544	0	+
NC_059162	9088569	9088668	U6	0	-
NC_059162	9954002	9954165	U1	0	+
NC_059162	10703423	10703497	tRNA	0	+
NC_059162	10800219	10800383	SSU_rRNA_eukarya	0	-
NC_059162	13636944	13637039	mir-544	0	+
NC_059162	14470937	14471015	mir-9	0	+
NC_059162	14470937	14471015	mir-9	0	-
NC_059162	14905823	14905958	SCARNA4	0	+
NC_059162	14910358	14910492	SNORA42	0	+
NC_059162	15761207	15761311	U6	0	-
NC_059162	16318914	16319049	SNORA58	0	-
NC_059162	16324483	16324621	SNORA58	0	-
NC_059162	16371734	16371810	mir-190	0	+
NC_059162	16475576	16475611	IRE_I	0	+
NC_059162	16766167	16766239	tRNA	0	-
NC_059162	17337569	17337641	tRNA	0	+
NC_059162	18799765	18800054	7SK	0	+
NC_059162	19345462	19345593	SNORA11	0	-
NC_059162	19635094	19635200	U6	0	+
NC_059162	20975010	20975082	tRNA	0	-
NC_059162	20985335	20985409	tRNA	0	-
NC_059162	20986087	20986159	tRNA	0	+
NC_059162	20990431	20990502	tRNA	0	+
NC_059162	21003026	21003098	tRNA	0	+
NC_059162	21010685	21010757	tRNA	0	-
NC_059162	21011239	21011313	tRNA	0	-
NC_059162	21011958	21012030	tRNA	0	+
NC_059162	21018247	21018321	tRNA	0	+
NC_059162	21062677	21062750	tRNA	0	+
NC_059162	21066137	21066209	tRNA	0	-
NC_059162	21070604	21070678	tRNA	0	+
NC_059162	21071277	21071350	tRNA	0	+
NC_059162	21091039	21091112	tRNA	0	+
NC_059162	21094086	21094160	tRNA	0	+
NC_059162	21094761	21094834	tRNA	0	+
NC_059162	21096143	21096214	tRNA	0	-
NC_059162	21116028	21116101	tRNA	0	+
NC_059162	21119825	21119897	tRNA	0	-
NC_059162	21121099	21121173	tRNA	0	+
NC_059162	21121775	21121848	tRNA	0	+
NC_059162	21122365	21122437	tRNA	0	+
NC_059162	21141613	21141685	tRNA	0	-
NC_059162	21152637	21152710	tRNA	0	+
NC_059162	21164859	21164932	tRNA	0	+
NC_059162	21166434	21166506	tRNA	0	-
NC_059162	21167691	21167765	tRNA	0	+
NC_059162	21168368	21168441	tRNA	0	+
NC_059162	21178993	21179066	tRNA	0	+
NC_059162	21189419	21189491	tRNA	0	-
NC_059162	21197363	21197434	tRNA	0	+
NC_059162	21200182	21200255	tRNA	0	+
NC_059162	21212406	21212479	tRNA	0	+
NC_059162	21213982	21214054	tRNA	0	-
NC_059162	21215239	21215313	tRNA	0	+
NC_059162	21215915	21215988	tRNA	0	+
NC_059162	21225319	21225392	tRNA	0	+
NC_059162	21238940	21239012	tRNA	0	-
NC_059162	21246452	21246523	tRNA	0	+
NC_059162	21247225	21247297	tRNA	0	-
NC_059162	21247823	21247896	tRNA	0	-
NC_059162	21248787	21248861	tRNA	0	+
NC_059162	21249478	21249551	tRNA	0	+
NC_059162	21250071	21250143	tRNA	0	+
NC_059162	21250845	21250916	tRNA	0	-
NC_059162	21258362	21258434	tRNA	0	+
NC_059162	21270806	21270879	tRNA	0	-
NC_059162	21278779	21278850	tRNA	0	+
NC_059162	21282087	21282159	tRNA	0	+
NC_059162	21284728	21284801	tRNA	0	-
NC_059162	21296849	21296922	tRNA	0	-
NC_059162	21306266	21306339	tRNA	0	-
NC_059162	21306938	21307012	tRNA	0	-
NC_059162	21308204	21308276	tRNA	0	+
NC_059162	21320951	21321024	tRNA	0	-
NC_059162	21336632	21336706	tRNA	0	+
NC_059162	21341266	21341338	tRNA	0	+
NC_059162	21345081	21345155	tRNA	0	+
NC_059162	21354129	21354202	tRNA	0	-
NC_059162	21386654	21386728	tRNA	0	-
NC_059162	21387401	21387473	tRNA	0	+
NC_059162	21393891	21393963	tRNA	0	+
NC_059162	21396204	21396275	tRNA	0	-
NC_059162	21397710	21397781	tRNA	0	-
NC_059162	21399478	21399549	tRNA	0	+
NC_059162	21401789	21401861	tRNA	0	-
NC_059162	21408276	21408348	tRNA	0	-
NC_059162	21409021	21409095	tRNA	0	+
NC_059162	21417211	21417283	tRNA	0	-
NC_059162	21418090	21418164	tRNA	0	+
NC_059162	21449100	21449173	tRNA	0	+
NC_059162	21451800	21451873	tRNA	0	+
NC_059162	21458660	21458734	tRNA	0	-
NC_059162	21469429	21469501	tRNA	0	-
NC_059162	21479794	21479958	U1	0	-
NC_059162	21484742	21484906	U1	0	-
NC_059162	21493474	21493548	tRNA	0	-
NC_059162	21494536	21494608	tRNA	0	-
NC_059162	21495497	21495570	tRNA	0	-
NC_059162	21496185	21496259	tRNA	0	-
NC_059162	21499700	21499772	tRNA	0	+
NC_059162	21507367	21507531	U1	0	-
NC_059162	21523164	21523328	U1	0	+
NC_059162	21530920	21530992	tRNA	0	-
NC_059162	21534432	21534506	tRNA	0	+
NC_059162	21535121	21535194	tRNA	0	+
NC_059162	21536083	21536155	tRNA	0	+
NC_059162	21537143	21537217	tRNA	0	+
NC_059162	21545794	21545958	U1	0	+
NC_059162	21553534	21553606	tRNA	0	-
NC_059162	21557046	21557120	tRNA	0	+
NC_059162	21557735	21557808	tRNA	0	+
NC_059162	21558697	21558769	tRNA	0	+
NC_059162	21559756	21559830	tRNA	0	+
NC_059162	21568413	21568577	U1	0	+
NC_059162	21573362	21573526	U1	0	+
NC_059162	21581533	21581607	tRNA	0	+
NC_059162	21589171	21589244	tRNA	0	-
NC_059162	21590267	21590339	tRNA	0	-
NC_059162	21591148	21591220	tRNA	0	-
NC_059162	21593831	21593903	tRNA	0	-
NC_059162	22154105	22154176	SNORD18	0	+
NC_059162	22204782	22205074	7SK	0	+
NC_059162	22820946	22821018	tRNA	0	-
NC_059162	22822541	22822699	U1	0	+
NC_059162	22892223	22892387	U1	0	+
NC_059162	22898657	22898731	tRNA	0	+
NC_059162	22900810	22900882	tRNA	0	-
NC_059162	22916551	22916625	tRNA	0	-
NC_059162	22920882	22920954	tRNA	0	+
NC_059162	22921975	22922140	U1	0	-
NC_059162	22926063	22926227	U1	0	-
NC_059162	22950629	22950793	U1	0	-
NC_059162	22998592	22998756	U1	0	-
NC_059162	24566647	24566754	U6	0	+
NC_059162	26167661	26167734	tRNA	0	-
NC_059162	27588040	27588147	U6	0	+
NC_059162	28547277	28547373	Y_RNA	0	+
NC_059162	28606019	28606126	U6	0	+
NC_059162	28644696	28645014	7SK	0	+
NC_059162	29761486	29761582	mir-544	0	-
NC_059162	30874681	30875030	7SK	0	+
NC_059162	31678860	31678976	K_chan_RES	0	+
NC_059162	32634573	32634680	U6	0	-
NC_059162	32878828	32878901	tRNA	0	+
NC_059162	32921729	32921843	K_chan_RES	0	+
NC_059162	33007170	33007284	K_chan_RES	0	+
NC_059162	33103084	33103198	K_chan_RES	0	+
NC_059162	33378108	33378222	K_chan_RES	0	-
NC_059162	34023338	34023413	mir-197	0	-
NC_059162	34456025	34456459	SCARNA2	0	-
NC_059162	34642308	34642645	RNaseP_nuc	0	-
NC_059162	34645110	34645240	SNORA70	0	-
NC_059162	39259505	39259617	5S_rRNA	0	+
NC_059162	42440752	42440858	U6	0	+
NC_059162	42934722	42934829	U6	0	+
NC_059162	44243323	44243429	U6	0	-
NC_059162	45362001	45362072	mir-137	0	+
NC_059162	45716412	45716519	U6	0	-
NC_059162	46842590	46842692	U6	0	+
NC_059162	47384791	47384927	SNORA48	0	+
NC_059162	47917583	47917886	7SK	0	+
NC_059162	49052967	49053072	U6	0	+
NC_059162	49729225	49729310	tRNA	0	-
NC_059162	50058603	50058710	U6	0	+
NC_059162	50171118	50171251	SNORA16	0	+
NC_059162	50740093	50740226	SNORA66	0	-
NC_059162	51014670	51014789	5S_rRNA	0	-
NC_059162	51307462	51307570	U6	0	+
NC_059162	51497457	51497586	5S_rRNA	0	-
NC_059162	52642458	52642565	U6	0	-
NC_059162	54710595	54710762	U2	0	-
NC_059162	55471062	55471174	U6	0	+
NC_059162	56620197	56620347	SNORA62	0	+
NC_059162	59057350	59057402	mir-1302	0	+
NC_059162	63710789	63710893	U6	0	-
NC_059162	64406141	64406248	U6	0	-
NC_059162	65856898	65857012	SNORA26	0	+
NC_059162	66371020	66371127	U6	0	+
NC_059162	66452002	66452098	U6	0	+
NC_059162	66613811	66613908	U6	0	-
NC_059162	66650101	66650209	U6	0	-
NC_059162	68806949	68807021	SNORD45	0	-
NC_059162	68807630	68807713	SNORD45	0	-
NC_059162	68808259	68808338	SNORD45	0	-
NC_059162	72293169	72293276	U6	0	+
NC_059162	73876450	73876532	mir-186	0	+
NC_059162	76837562	76837634	tRNA	0	-
NC_059162	76932974	76934189	SSU_rRNA_eukarya	0	+
NC_059162	77274649	77274756	U6	0	+
NC_059162	78160667	78160786	SNORA70	0	-
NC_059162	80008713	80008788	mir-101	0	+
NC_059162	81616221	81616328	U6	0	+
NC_059162	81984042	81984281	7SK	0	-
NC_059162	82022272	82022379	U6	0	-
NC_059162	82834110	82834215	U6	0	+
NC_059162	86584881	86584985	U6	0	+
NC_059162	87916910	87917008	mir-544	0	-
NC_059162	90630584	90630689	U6	0	+
NC_059162	91345557	91345664	U6	0	-
NC_059162	91829767	91829896	SNORA42	0	-
NC_059162	93000571	93000678	U6	0	+
NC_059162	93680532	93680864	LSU_rRNA_eukarya	0	-
NC_059162	93680536	93680752	LSU_rRNA_archaea	0	-
NC_059162	93680536	93680753	LSU_rRNA_bacteria	0	-
NC_059162	94448640	94448743	U6	0	+
NC_059162	96123892	96123999	U6	0	+
NC_059162	97625524	97625598	tRNA	0	-
NC_059162	97941183	97941290	U6	0	+
NC_059162	98645126	98645230	U6	0	+
NC_059162	99610083	99610190	U6	0	-
NC_059162	100855951	100856068	U5	0	+
NC_059162	100893273	100893353	SNORD39	0	-
NC_059162	100904906	100905005	U6	0	-
NC_059162	100943623	100943739	U5	0	+
NC_059162	102326056	102326160	U6	0	+
NC_059162	102796668	102796775	U6	0	+
NC_059162	104613699	104613803	U6	0	+
NC_059162	105092097	105092172	mir-30	0	-
NC_059162	105095229	105095307	mir-30	0	-
NC_059162	105670808	105670957	SNORA79	0	-
NC_059162	105813603	105813823	IRES_L-myc	0	+
NC_059162	106124868	106125003	SNORA55	0	+
NC_059162	106521401	106521588	U2	0	+
NC_059162	106645390	106645518	U6	0	+
NC_059162	106655540	106655612	tRNA	0	-
NC_059162	107762313	107762421	U6	0	+
NC_059162	109454033	109454132	U6	0	+
NC_059162	112641424	112641698	SCARNA6	0	+
NC_059162	112657362	112657624	SCARNA6	0	+
NC_059162	112735086	112735193	U6	0	-
NC_059162	113621470	113621534	snoU2-30	0	-
NC_059162	113621668	113621748	snoU2_19	0	-
NC_059162	113948066	113948410	7SK	0	+
NC_059162	119297083	119297169	mir-149	0	+
NC_059162	119406162	119406305	SNORA70	0	-
NC_059163	1173793	1173917	SCARNA23	0	+
NC_059163	1965495	1965602	U6	0	-
NC_059163	3488897	3488978	mir-95	0	+
NC_059163	4194775	4195066	7SK	0	+
NC_059163	5340613	5340720	U6	0	+
NC_059163	6467033	6467140	U6	0	+
NC_059163	8627417	8627772	LSU_rRNA_eukarya	0	-
NC_059163	10028675	10028783	U6	0	-
NC_059163	11566234	11566306	tRNA	0	+
NC_059163	13483559	13483678	5S_rRNA	0	+
NC_059163	14006535	14006635	U6	0	-
NC_059163	15357774	15357881	U6	0	+
NC_059163	15362027	15362136	U6	0	+
NC_059163	15825132	15825236	U6	0	-
NC_059163	18860383	18860490	U6	0	-
NC_059163	19542430	19542482	mir-1302	0	+
NC_059163	19674657	19674792	SNORA70	0	-
NC_059163	20238090	20238230	U4	0	+
NC_059163	21327814	21327949	SNORA70	0	-
NC_059163	23150540	23150645	U6	0	+
NC_059163	25762905	25762977	tRNA	0	-
NC_059163	26082939	26083239	Metazoa_SRP	0	+
NC_059163	26082956	26083199	Protozoa_SRP	0	+
NC_059163	26104891	26104943	mir-1302	0	+
NC_059163	26212786	26212893	U6	0	+
NC_059163	26826490	26826654	U1	0	-
NC_059163	28773578	28773911	7SK	0	-
NC_059163	29675864	29675916	mir-1302	0	-
NC_059163	29737376	29737448	tRNA	0	+
NC_059163	31135105	31135212	U6	0	+
NC_059163	33292828	33293484	LSU_rRNA_eukarya	0	+
NC_059163	33292834	33293499	LSU_rRNA_archaea	0	+
NC_059163	33292847	33293335	LSU_rRNA_bacteria	0	+
NC_059163	33300106	33300212	U6	0	+
NC_059163	45294524	45294651	U6atac	0	-
NC_059163	45533092	45533193	U6	0	+
NC_059163	46430138	46430587	LSU_rRNA_bacteria	0	+
NC_059163	46837976	46838082	U6	0	+
NC_059163	46872159	46872251	U6	0	+
NC_059163	47493461	47493568	U6	0	+
NC_059163	47536986	47537273	SSU_rRNA_eukarya	0	+
NC_059163	48978803	48978925	SNORA26	0	-
NC_059163	51340349	51340456	U6	0	-
NC_059163	51774184	51774238	GABA3	0	+
NC_059163	52484230	52484284	GABA3	0	+
NC_059163	54201979	54202031	mir-1302	0	+
NC_059163	54222805	54222911	mir-2968	0	-
NC_059163	58075165	58075236	tRNA	0	+
NC_059163	58511620	58511743	U6atac	0	+
NC_059163	60373875	60373982	U6	0	+
NC_059163	67708538	67708637	U6	0	-
NC_059163	68331191	68331326	SNORA70	0	-
NC_059163	68735052	68735171	5S_rRNA	0	+
NC_059163	71554763	71554867	U6	0	+
NC_059163	72191575	72191682	U6	0	-
NC_059163	72396674	72396785	5S_rRNA	0	-
NC_059163	73319632	73319739	U6	0	+
NC_059163	73428741	73428793	mir-1302	0	+
NC_059163	75243189	75243383	LSU_rRNA_eukarya	0	+
NC_059163	76409747	76409848	U6	0	-
NC_059163	77289712	77289794	mir-218	0	-
NC_059163	80220953	80221025	tRNA	0	+
NC_059163	81468662	81468779	5S_rRNA	0	-
NC_059163	83715023	83715111	U6	0	+
NC_059163	84701956	84702120	U1	0	+
NC_059163	85477107	85477214	U6	0	-
NC_059163	86795896	86795969	tRNA	0	+
NC_059163	88281589	88281659	mir-302	0	+
NC_059163	88281728	88281796	mir-302	0	+
NC_059163	88282067	88282136	mir-302	0	+
NC_059163	88282244	88282314	mir-302	0	+
NC_059163	88282370	88282438	mir-367	0	+
NC_059163	90321046	90321154	U6	0	-
NC_059163	90419400	90419536	SNORA70	0	+
NC_059163	91770907	91771042	SNORA70	0	+
NC_059163	91788951	91789057	U6	0	+
NC_059163	93404384	93404491	U6	0	+
NC_059163	96404221	96404321	U6	0	-
NC_059163	97904920	97905024	U6	0	-
NC_059163	99898598	99898690	ZNFX1-AS1_2	0	+
NC_059163	100103153	100103260	U6	0	-
NC_059163	100750131	100750238	U6	0	-
NC_059163	101083702	101083813	U6	0	+
NC_059163	101461362	101461469	U6	0	-
NC_059163	104483983	104484095	Y_RNA	0	-
NC_059163	105246499	105246792	7SK	0	+
NC_059163	107492711	107492818	U6	0	-
NC_059163	110715674	110715770	PVT1_3	0	+
NC_059163	111057968	111058081	FAM13A-AS1_2	0	-
NC_059163	111074914	111075029	FAM13A-AS1_1	0	-
NC_059163	114173441	114173498	U6	0	+
NC_059163	115172984	115173187	IRES_Cx43	0	-
NC_059163	115342501	115342716	U3	0	+
NC_059163	115455099	115455206	U6	0	-
NC_059164	5085110	5085183	tRNA	0	-
NC_059164	7101330	7101437	U6	0	-
NC_059164	7162596	7162943	7SK	0	+
NC_059164	7486083	7486187	U6	0	+
NC_059164	7623450	7623549	U6	0	-
NC_059164	10095907	10096014	U6	0	-
NC_059164	10489192	10489268	mir-653	0	-
NC_059164	10489852	10489936	mir-489	0	-
NC_059164	11748229	11748333	U6	0	+
NC_059164	12560448	12560548	U6	0	+
NC_059164	13295961	13296096	SNORA70	0	+
NC_059164	13493541	13493698	SSU_rRNA_eukarya	0	-
NC_059164	13965907	13966087	DLX6-AS1_1	0	+
NC_059164	13966325	13966529	DLX6-AS1_2	0	+
NC_059164	14013084	14013226	Evf-2_5p	0	-
NC_059164	15479802	15479861	U6	0	-
NC_059164	18061647	18061867	LSU_rRNA_archaea	0	-
NC_059164	18061690	18061832	LSU_rRNA_eukarya	0	-
NC_059164	18619506	18619656	SNORA62	0	-
NC_059164	20590530	20590637	U6	0	-
NC_059164	22953456	22953563	U6	0	-
NC_059164	24355855	24355907	mir-1302	0	+
NC_059164	26395194	26395315	U6atac	0	-
NC_059164	28822080	28822187	5S_rRNA	0	+
NC_059164	29111110	29111162	mir-1302	0	-
NC_059164	30865916	30865968	mir-1302	0	+
NC_059164	31165901	31165974	SNORD93	0	+
NC_059164	32738904	32739062	TP53TG1_1	0	-
NC_059164	32859841	32860014	uc_338	0	-
NC_059164	34289087	34289194	U6	0	+
NC_059164	35112766	35112871	U6	0	-
NC_059164	37873123	37873447	7SK	0	+
NC_059164	39129563	39129671	U6	0	+
NC_059164	43116930	43117245	7SK	0	+
NC_059164	43141019	43141164	SNORA57	0	+
NC_059164	43990646	43990753	U6	0	+
NC_059164	46042362	46042469	U6	0	+
NC_059164	48217029	48217159	snoU109	0	+
NC_059164	50250839	50250946	U6	0	-
NC_059164	50845612	50845730	ST7-OT3_3	0	-
NC_059164	50853440	50853514	ST7-OT3_1	0	-
NC_059164	51077206	51077412	ST7-OT4_4	0	-
NC_059164	51079097	51079369	ST7-OT4_3	0	-
NC_059164	51080476	51080647	ST7-OT4_2	0	-
NC_059164	51080936	51081134	ST7-OT4_1	0	-
NC_059164	51082366	51082471	ST7-AS1_2	0	-
NC_059164	51082848	51082966	ST7-AS1_1	0	-
NC_059164	52310002	52310092	U6	0	+
NC_059164	53237581	53237718	U4	0	-
NC_059164	56365356	56365461	U6	0	-
NC_059164	60925301	60925405	U6	0	+
NC_059164	61262482	61262591	U6	0	+
NC_059164	61718959	61719287	7SK	0	+
NC_059164	61786329	61786436	U6	0	-
NC_059164	62422865	62422963	mir-544	0	-
NC_059164	62906488	62906595	U6	0	+
NC_059164	63677363	63677415	mir-1302	0	+
NC_059164	65054343	65054439	mir-544	0	+
NC_059164	68448961	68449127	HOTTIP_4	0	-
NC_059164	68452600	68452962	HOTTIP_3	0	-
NC_059164	68453062	68453435	HOTTIP_2	0	-
NC_059164	68466460	68466639	HOXA11-AS1_6	0	-
NC_059164	68467400	68467612	HOXA11-AS1_5	0	-
NC_059164	68468312	68468543	HOXA11-AS1_4	0	-
NC_059164	68469129	68469227	HOXA11-AS1_3	0	-
NC_059164	68469370	68469556	HOXA11-AS1_2	0	-
NC_059164	68469845	68469941	HOXA11-AS1_1	0	-
NC_059164	68485890	68485964	mir-196	0	+
NC_059164	68554624	68554767	HOTAIRM1_5	0	-
NC_059164	68554776	68554878	HOTAIRM1_4	0	-
NC_059164	68554897	68554955	HOTAIRM1_3	0	-
NC_059164	68558416	68558541	HOTAIRM1_1	0	-
NC_059164	68996176	68996454	7SK	0	-
NC_059164	69558067	69558140	mir-148	0	+
NC_059164	69702606	69702713	U6	0	-
NC_059164	70192180	70192278	mir-544	0	-
NC_059164	70551288	70551414	U6atac	0	+
NC_059164	70959088	70959140	mir-1302	0	-
NC_059164	72676493	72676604	U6	0	-
NC_059164	73136132	73136250	5S_rRNA	0	-
NC_059164	74171730	74171837	U6	0	-
NC_059164	74425039	74425113	tRNA	0	-
NC_059164	74816185	74816258	tRNA	0	-
NC_059164	76157212	76157344	SNORA9	0	+
NC_059164	76794199	76794306	U6	0	-
NC_059164	80652411	80652518	U6	0	+
NC_059164	80862454	80862561	U6	0	-
NC_059164	81473263	81473394	SNORA44	0	+
NC_059164	83143357	83143456	mir-544	0	-
NC_059164	83369490	83369608	5S_rRNA	0	+
NC_059164	83844425	83844807	LSU_rRNA_archaea	0	-
NC_059164	83844425	83844858	LSU_rRNA_eukarya	0	-
NC_059164	83844475	83844688	LSU_rRNA_bacteria	0	-
NC_059164	84742040	84742154	K_chan_RES	0	+
NC_059164	85146724	85146834	U4	0	-
NC_059164	85661238	85661579	7SK	0	+
NC_059164	87672276	87672481	U3	0	-
NC_059164	87778660	87778880	U3	0	-
NC_059164	88472065	88472172	U6	0	+
NC_059164	88809364	88809471	U6	0	-
NC_059164	90855764	90855851	mir-592	0	-
NC_059164	91218368	91218661	7SK	0	-
NC_059164	92005228	92005280	mir-1302	0	+
NC_059164	93122754	93122831	mir-182	0	-
NC_059164	93127260	93127338	mir-96	0	-
NC_059164	93127506	93127580	mir-183	0	-
NC_059164	93464905	93465012	U6	0	+
NC_059164	93765985	93766229	MESTIT1_2	0	+
NC_059164	93767508	93767607	MESTIT1_3	0	+
NC_059164	93773951	93774043	mir-335	0	+
NC_059164	94101900	94102030	SNORA13	0	-
NC_059164	94133898	94133966	mir-29	0	-
NC_059164	94134289	94134359	mir-29	0	-
NC_059164	98271377	98271485	U6	0	+
NC_059164	98308969	98309088	5S_rRNA	0	+
NC_059164	99316363	99316435	tRNA	0	+
NC_059164	100117744	100117839	mir-490	0	+
NC_059164	101088649	101088999	7SK	0	+
NC_059164	101860380	101860477	Y_RNA	0	-
NC_059164	101975329	101975520	U2	0	+
NC_059164	102352549	102352622	tRNA	0	+
NC_059164	102861408	102861506	mir-544	0	+
NC_059164	103541963	103542082	5S_rRNA	0	-
NC_059164	111713998	111714094	Y_RNA	0	+
NC_059164	111733487	111733589	Y_RNA	0	+
NC_059164	111737784	111737896	Y_RNA	0	-
NC_059164	111874178	111874299	5S_rRNA	0	+
NC_059164	111930426	111930498	tRNA	0	+
NC_059164	111941841	111941913	tRNA	0	+
NC_059164	111946804	111946876	tRNA	0	-
NC_059164	111948479	111948551	tRNA	0	-
NC_059164	111967971	111968043	tRNA	0	-
NC_059164	111968944	111969095	7SK	0	+
NC_059164	111974114	111974186	tRNA	0	-
NC_059164	111980246	111980318	tRNA	0	-
NC_059164	112079966	112080038	tRNA	0	+
NC_059164	112082230	112082302	tRNA	0	+
NC_059164	112083622	112083694	tRNA	0	+
NC_059164	112092522	112092594	tRNA	0	+
NC_059164	112096671	112096743	tRNA	0	+
NC_059164	112110682	112110754	tRNA	0	-
NC_059164	112116333	112116405	tRNA	0	-
NC_059164	112120133	112120205	tRNA	0	+
NC_059164	112291142	112291214	tRNA	0	-
NC_059164	112294654	112294726	tRNA	0	+
NC_059164	112905733	112905864	5S_rRNA	0	-
NC_059164	113312742	113312826	mir-671	0	+
NC_059164	115960827	115960923	Vault	0	-
NC_059164	118072065	118072191	U6atac	0	-
NC_059164	118203327	118203400	mir-153	0	-
NC_059164	118803461	118803581	5S_rRNA	0	+
NC_059165	1039551	1039851	Metazoa_SRP	0	+
NC_059165	1039568	1039811	Protozoa_SRP	0	+
NC_059165	2121607	2121759	U1	0	+
NC_059165	6603220	6603319	U6	0	+
NC_059165	6930654	6930706	mir-1302	0	-
NC_059165	7806170	7806272	U6	0	+
NC_059165	8142149	8142394	7SK	0	+
NC_059165	9638745	9638850	U6	0	-
NC_059165	12587744	12587956	U3	0	-
NC_059165	14970641	14970693	mir-1302	0	-
NC_059165	15463911	15464022	U6	0	-
NC_059165	18816713	18817046	7SK	0	-
NC_059165	22429942	22430018	mir-9	0	+
NC_059165	22429942	22430018	mir-9	0	-
NC_059165	24485525	24485632	U6	0	+
NC_059165	25397959	25398154	U2	0	+
NC_059165	27753722	27753857	snoU109	0	+
NC_059165	27895472	27895579	U6	0	-
NC_059165	32632781	32632889	U6	0	-
NC_059165	32648697	32648843	SNORA79	0	+
NC_059165	34160843	34161033	7SK	0	+
NC_059165	37221868	37221922	GABA3	0	-
NC_059165	37448283	37448337	GABA3	0	-
NC_059165	38771587	38771721	U2	0	+
NC_059165	38777572	38777659	mir-146	0	-
NC_059165	38917012	38917119	U6	0	-
NC_059165	39169828	39169958	SNORA33	0	-
NC_059165	39298932	39299020	mir-544	0	-
NC_059165	39303223	39303330	U6	0	+
NC_059165	39808352	39808485	U4	0	+
NC_059165	44337285	44337506	SSU_rRNA_eukarya	0	+
NC_059165	44699551	44699655	U6	0	-
NC_059165	44824601	44824805	U2	0	-
NC_059165	44866839	44866973	SNORA70	0	+
NC_059165	44880352	44880450	mir-544	0	-
NC_059165	44922140	44922241	U6	0	+
NC_059165	44970674	44970813	SCARNA11	0	-
NC_059165	45761059	45761157	mir-544	0	+
NC_059165	45813853	45813956	U6	0	+
NC_059165	47541682	47542001	7SK	0	+
NC_059165	49659548	49659711	U1	0	-
NC_059165	50408859	50408945	mir-145	0	-
NC_059165	50410278	50410362	mir-143	0	-
NC_059165	51895869	51895973	U6	0	+
NC_059165	52109918	52110025	U6	0	-
NC_059165	52318173	52318245	tRNA	0	-
NC_059165	53569731	53569838	U6	0	-
NC_059165	54451451	54451558	U6	0	+
NC_059165	55764942	55765049	U6	0	-
NC_059165	57784218	57784341	SPRY4-IT1_2	0	-
NC_059165	57784484	57784575	SPRY4-IT1_1	0	-
NC_059165	59230036	59230143	U6	0	+
NC_059165	59292092	59292190	Vault	0	-
NC_059165	59486993	59487100	U6	0	+
NC_059165	59868538	59868643	U6	0	-
NC_059165	60540801	60541001	SNORA74	0	-
NC_059165	60984432	60984547	5S_rRNA	0	-
NC_059165	61212890	61212961	SNORD63	0	+
NC_059165	61482594	61482721	ACA64	0	+
NC_059165	62044089	62044165	mir-874	0	+
NC_059165	63570202	63570375	SMAD5-AS1_4	0	-
NC_059165	63570408	63570533	SMAD5-AS1_3	0	-
NC_059165	63570621	63570751	SMAD5-AS1_2	0	-
NC_059165	63954634	63954706	tRNA	0	-
NC_059165	64696675	64696794	5S_rRNA	0	-
NC_059165	64905321	64905427	U6	0	+
NC_059165	66499728	66499835	U6	0	+
NC_059165	67254014	67254088	tRNA	0	-
NC_059165	67254220	67254293	tRNA	0	+
NC_059165	67625145	67625252	U6	0	-
NC_059165	67668448	67668555	U6	0	-
NC_059165	68359231	68359303	tRNA	0	-
NC_059165	68687852	68687956	U6	0	-
NC_059165	68900932	68901051	5S_rRNA	0	+
NC_059165	70028493	70028612	5S_rRNA	0	-
NC_059165	70745158	70745231	tRNA	0	+
NC_059165	70745893	70745966	tRNA	0	+
NC_059165	70751490	70751563	tRNA	0	+
NC_059165	70759382	70759455	tRNA	0	-
NC_059165	70759905	70759977	tRNA	0	-
NC_059165	70780580	70780653	tRNA	0	+
NC_059165	70785433	70785515	tRNA	0	-
NC_059165	71229903	71230025	5S_rRNA	0	+
NC_059165	71265939	71266061	5S_rRNA	0	-
NC_059165	71381199	71381384	7SK	0	+
NC_059165	71831967	71832075	U6	0	+
NC_059165	72328863	72328970	U6	0	-
NC_059165	72518813	72518920	U6	0	-
NC_059165	72590311	72590418	U6	0	-
NC_059165	73289868	73289945	mir-1271	0	-
NC_059165	73357328	73357767	LSU_rRNA_eukarya	0	-
NC_059165	73357788	73357949	LSU_rRNA_archaea	0	-
NC_059165	73357788	73357949	LSU_rRNA_bacteria	0	-
NC_059165	73357788	73357949	LSU_rRNA_eukarya	0	-
NC_059165	73357971	73358149	LSU_rRNA_eukarya	0	-
NC_059165	74167172	74167296	U6atac	0	+
NC_059165	79249650	79249757	U6	0	+
NC_059165	81173119	81173218	mir-544	0	-
NC_059165	83282986	83283119	U2	0	-
NC_059165	83979625	83979732	U6	0	-
NC_059165	85427728	85427824	U6	0	-
NC_059165	88250854	88251198	7SK	0	+
NC_059165	88854079	88854186	U6	0	+
NC_059165	89942839	89942898	Antizyme_FSE	0	+
NC_059165	90250653	90250992	RNaseP_nuc	0	+
NC_059165	91445378	91445430	mir-1302	0	-
NC_059165	91792097	91792169	tRNA	0	+
NC_059165	91848106	91848192	mir-7	0	+
NC_059165	92523302	92523375	tRNA	0	-
NC_059165	92650052	92650124	snoU2-30	0	-
NC_059165	92650272	92650352	snoU2_19	0	-
NC_059165	95649068	95649175	U6	0	-
NC_059165	95702955	95703141	uc_338	0	-
NC_059165	95908025	95908107	mir-199	0	+
NC_059165	96267433	96267540	U6	0	-
NC_059165	96426214	96426318	U6	0	-
NC_059165	96523663	96523741	snoU105B	0	-
NC_059165	96525079	96525164	SNORD105	0	-
NC_059165	96710789	96710925	SNORA70	0	-
NC_059165	96731592	96731727	SNORA70	0	-
NC_059165	98284731	98284802	SNORD41	0	-
NC_059165	98731223	98731319	mir-544	0	-
NC_059165	99247667	99247737	mir-24	0	-
NC_059165	99247815	99247892	mir-27	0	-
NC_059165	99247997	99248070	mir-23	0	-
NC_059165	99275307	99275388	mir-181	0	+
NC_059165	99275489	99275570	mir-181	0	+
NC_059165	101659080	101659185	U6	0	-
NC_059165	102857457	102857529	tRNA	0	+
NC_059165	103587380	103587506	U6atac	0	-
NC_059165	104406781	104406885	U6	0	-
NC_059165	105093761	105093895	SNORA68	0	+
NC_059165	105129625	105129756	SNORA18	0	+
NC_059165	105483239	105483346	U6	0	+
NC_059165	105783262	105783365	U6	0	-
NC_059165	105879927	105880031	U6	0	+
NC_059165	106312895	106312996	U6atac	0	+
NC_059165	106388243	106388350	U6	0	+
NC_059165	106614701	106614808	U6	0	+
NC_059165	106848173	106848280	U6	0	-
NC_059165	108439894	108440001	U6	0	-
NC_059165	108485237	108485367	SNORA11	0	+
NC_059165	108611125	108611233	U6	0	-
NC_059165	108614928	108615023	U6	0	-
NC_059165	108990952	108991047	mir-340	0	-
NC_059165	109745166	109745285	5S_rRNA	0	+
NC_059165	110195835	110196270	LSU_rRNA_eukarya	0	-
NC_059165	110195899	110196422	LSU_rRNA_archaea	0	-
NC_059165	110195902	110196302	LSU_rRNA_bacteria	0	-
NC_059165	110228154	110228307	5_8S_rRNA	0	+
NC_059165	110229387	110233988	LSU_rRNA_archaea	0	+
NC_059165	110229389	110233997	LSU_rRNA_bacteria	0	+
NC_059165	110229451	110234292	LSU_rRNA_eukarya	0	+
NC_059166	2926900	2927006	U6	0	-
NC_059166	3324756	3324860	U6	0	+
NC_059166	3772584	3772691	U6	0	-
NC_059166	8060295	8060429	SNORA29	0	+
NC_059166	8066269	8066399	SNORA20	0	+
NC_059166	9785183	9785374	7SK	0	-
NC_059166	13014440	13014549	5S_rRNA	0	-
NC_059166	14510335	14510644	7SK	0	+
NC_059166	14817758	14817793	IRE_I	0	-
NC_059166	16098558	16098693	SNORA70	0	-
NC_059166	21245147	21245280	SNORA70	0	+
NC_059166	22517210	22517293	tRNA	0	-
NC_059166	22697960	22698197	HYMAI	0	-
NC_059166	23195154	23195226	tRNA	0	+
NC_059166	23931021	23931128	U6	0	+
NC_059166	25107417	25107488	FTX_1	0	+
NC_059166	25135509	25135607	U6	0	+
NC_059166	26935330	26935433	mir-544	0	-
NC_059166	27883171	27883274	U6	0	-
NC_059166	28252090	28252184	U6	0	+
NC_059166	28284372	28284647	7SK	0	+
NC_059166	33065496	33065626	SNORA33	0	-
NC_059166	33066603	33066680	SNORD100	0	-
NC_059166	33067917	33067990	SNORD101	0	-
NC_059166	33184377	33184486	U6	0	+
NC_059166	33609548	33609662	U6	0	+
NC_059166	33694483	33694590	U6	0	-
NC_059166	37245377	37245484	U6	0	-
NC_059166	37767602	37767710	U6	0	-
NC_059166	40101162	40101276	U6	0	+
NC_059166	40399342	40399412	SNORD50	0	-
NC_059166	40399638	40399708	SNORD50	0	-
NC_059166	40468486	40468593	U6	0	-
NC_059166	41006920	41007047	SNORD22	0	+
NC_059166	41416344	41416451	U6	0	-
NC_059166	42088863	42088936	tRNA	0	-
NC_059166	42909696	42909806	Y_RNA	0	+
NC_059166	43534794	43534898	U6	0	-
NC_059166	43864437	43864501	U7	0	-
NC_059166	45631672	45631998	7SK	0	-
NC_059166	49187936	49188254	7SK	0	+
NC_059166	50823022	50823149	SNORA25	0	+
NC_059166	51859011	51859118	U6	0	+
NC_059166	54009344	54009448	U6	0	+
NC_059166	58941433	58941976	LSU_rRNA_archaea	0	-
NC_059166	58941437	58941594	LSU_rRNA_eukarya	0	-
NC_059166	58941617	58941874	LSU_rRNA_eukarya	0	-
NC_059166	71634168	71634294	U6atac	0	+
NC_059166	74403216	74403420	IRES_Cx43	0	+
NC_059166	78627667	78627739	tRNA	0	-
NC_059166	79659057	79659164	U6	0	+
NC_059166	80770616	80770691	U6	0	+
NC_059166	81443750	81443865	U2	0	+
NC_059166	82556894	82557020	U6atac	0	+
NC_059166	84612062	84612168	U6	0	-
NC_059166	86635943	86636259	7SK	0	+
NC_059166	86908107	86908179	tRNA	0	-
NC_059166	88858854	88858958	U6	0	-
NC_059166	90723319	90723424	U6	0	+
NC_059166	91027623	91027728	U6	0	-
NC_059166	93564494	93564571	mir-30	0	+
NC_059166	93602087	93602163	mir-30	0	+
NC_059166	94331886	94331921	IRE_I	0	-
NC_059166	99549602	99551174	LSU_rRNA_bacteria	0	+
NC_059166	99550537	99550703	LSU_rRNA_archaea	0	+
NC_059166	99550762	99551160	LSU_rRNA_archaea	0	+
NC_059166	99553830	99553898	tRNA	0	-
NC_059166	99555519	99555587	tRNA	0	+
NC_059166	101900589	101900624	IRE_I	0	-
NC_059166	103705152	103705259	U6	0	-
NC_059166	103959571	103959690	5S_rRNA	0	+
NC_059166	104111472	104111579	U6	0	-
NC_059167	301978	302083	U6	0	+
NC_059167	508875	508979	U6	0	+
NC_059167	7374567	7374685	Y_RNA	0	-
NC_059167	7876187	7876260	tRNA	0	+
NC_059167	8573876	8574189	7SK	0	+
NC_059167	10669907	10670051	SNORA79	0	+
NC_059167	14293827	14293926	U6	0	+
NC_059167	14566431	14566557	U6atac	0	-
NC_059167	15317871	15317969	mir-544	0	-
NC_059167	17517076	17517267	U2	0	+
NC_059167	19783873	19784171	Metazoa_SRP	0	+
NC_059167	21668159	21668267	U6	0	-
NC_059167	21984426	21984529	U6	0	+
NC_059167	22542039	22542146	U6	0	+
NC_059167	22586908	22587015	U6	0	+
NC_059167	23844732	23844841	U6	0	-
NC_059167	25829208	25829609	LSU_rRNA_eukarya	0	+
NC_059167	25829335	25829617	LSU_rRNA_bacteria	0	+
NC_059167	25829335	25829618	LSU_rRNA_archaea	0	+
NC_059167	26361621	26361742	5S_rRNA	0	-
NC_059167	26900947	26901051	U6	0	-
NC_059167	27455959	27456848	LSU_rRNA_bacteria	0	+
NC_059167	27455979	27456846	LSU_rRNA_archaea	0	+
NC_059167	27455979	27457154	LSU_rRNA_eukarya	0	+
NC_059167	29191481	29191621	SNORA7	0	-
NC_059167	29517615	29517902	IRES_HIF1	0	-
NC_059167	30101041	30101145	U6	0	+
NC_059167	31692546	31692650	U6	0	-
NC_059167	32508328	32508426	U6	0	-
NC_059167	32821497	32821570	tRNA	0	+
NC_059167	33685682	33685814	SNORA72	0	+
NC_059167	34199184	34199297	Y_RNA	0	-
NC_059167	35459614	35459696	tRNA	0	-
NC_059167	35782739	35782812	tRNA	0	-
NC_059167	36959153	36959260	U6	0	+
NC_059167	37780493	37780605	5S_rRNA	0	-
NC_059167	38119441	38119513	tRNA	0	-
NC_059167	38121010	38121082	tRNA	0	-
NC_059167	38121746	38121818	tRNA	0	+
NC_059167	38327647	38327725	mir-147	0	+
NC_059167	41276299	41276431	SNORA72	0	-
NC_059167	42818040	42818140	U6	0	-
NC_059167	43522014	43522118	U6	0	-
NC_059167	43562501	43562607	U6	0	+
NC_059167	46322068	46322175	U6	0	-
NC_059167	47344681	47344788	U6	0	+
NC_059167	47607281	47607333	mir-1302	0	-
NC_059167	48303994	48304046	mir-1302	0	-
NC_059167	48364857	48364934	mir-628	0	-
NC_059167	49057690	49057817	SNORA40	0	+
NC_059167	49461817	49461924	U6	0	+
NC_059167	49957125	49957229	U6	0	+
[truncated: 1,359 more rows]

## Sheet: Callithrix_jacchus
NC_071442	308825	308974	Metazoa_SRP	0	-
NC_071442	459916	460023	U6	0	-
NC_071442	580363	580504	U4	0	+
NC_071442	950084	950190	U6	0	-
NC_071442	3574365	3574440	SNORD59	0	+
NC_071442	4417573	4417680	U6	0	+
NC_071442	5761726	5761842	Metazoa_SRP	0	-
NC_071442	5891053	5891159	U6	0	-
NC_071442	6486837	6486915	mir-17	0	+
NC_071442	6486975	6487057	mir-17	0	+
NC_071442	6487124	6487200	mir-19	0	+
NC_071442	6487294	6487371	mir-17	0	+
NC_071442	6487425	6487504	mir-19	0	+
NC_071442	6487542	6487620	mir-92	0	+
NC_071442	7896267	7896416	Metazoa_SRP	0	-
NC_071442	8686301	8686450	Metazoa_SRP	0	+
NC_071442	9298571	9298688	Metazoa_SRP	0	-
NC_071442	9635971	9636044	tRNA	0	-
NC_071442	9778613	9778716	U6	0	-
NC_071442	9785201	9785495	Metazoa_SRP	0	-
NC_071442	10103898	10104001	U6	0	+
NC_071442	10128404	10128681	7SK	0	+
NC_071442	10296913	10297026	snoU13	0	+
NC_071442	10420040	10420188	Metazoa_SRP	0	+
NC_071442	10519498	10519614	Metazoa_SRP	0	+
NC_071442	10584563	10584670	U6	0	-
NC_071442	10649549	10649698	Metazoa_SRP	0	-
NC_071442	10734336	10734453	Metazoa_SRP	0	+
NC_071442	10864742	10865061	7SK	0	-
NC_071442	11206441	11206731	Metazoa_SRP	0	+
NC_071442	11262221	11262338	Metazoa_SRP	0	-
NC_071442	11583687	11583836	Metazoa_SRP	0	-
NC_071442	11986490	11986830	7SK	0	-
NC_071442	12090670	12090774	snoU13	0	+
NC_071442	12797819	12797937	5S_rRNA	0	-
NC_071442	12919568	12919672	snoU13	0	+
NC_071442	12988912	12989053	U4	0	+
NC_071442	13235971	13236325	7SK	0	-
NC_071442	13278076	13278376	Metazoa_SRP	0	+
NC_071442	13278093	13278336	Protozoa_SRP	0	+
NC_071442	13615644	13615760	Metazoa_SRP	0	+
NC_071442	13648070	13648187	Metazoa_SRP	0	-
NC_071442	13729807	13730106	Metazoa_SRP	0	+
NC_071442	13899957	13900092	SNORA70	0	+
NC_071442	13981645	13981762	Metazoa_SRP	0	-
NC_071442	14052159	14052267	U6	0	+
NC_071442	14647618	14647725	U6	0	+
NC_071442	14660026	14660325	Metazoa_SRP	0	+
NC_071442	14660043	14660297	Protozoa_SRP	0	+
NC_071442	14753800	14753913	Y_RNA	0	+
NC_071442	14798973	14799101	SNORA25	0	-
NC_071442	14799167	14799270	snoU13	0	-
NC_071442	15019655	15019765	U6	0	+
NC_071442	15063799	15063906	U6	0	+
NC_071442	15344360	15344660	Metazoa_SRP	0	+
NC_071442	15344386	15344620	Protozoa_SRP	0	+
NC_071442	15466696	15466844	Metazoa_SRP	0	-
NC_071442	15484743	15484859	Metazoa_SRP	0	-
NC_071442	15544836	15544942	U6	0	-
NC_071442	15591319	15591426	U6	0	+
NC_071442	15681564	15681713	Metazoa_SRP	0	-
NC_071442	16460865	16460983	5S_rRNA	0	-
NC_071442	16752247	16752396	Metazoa_SRP	0	-
NC_071442	17047801	17047912	Y_RNA	0	-
NC_071442	17759451	17759555	snoU13	0	+
NC_071442	18179680	18179828	Metazoa_SRP	0	-
NC_071442	19755720	19755827	U6	0	-
NC_071442	20138988	20139137	Metazoa_SRP	0	+
NC_071442	20443452	20443652	DAOA-AS1_1	0	+
NC_071442	20445999	20446201	DAOA-AS1_2	0	+
NC_071442	21461910	21462059	Metazoa_SRP	0	+
NC_071442	22063178	22063313	SNORA48	0	-
NC_071442	22326701	22326768	SNORD31	0	-
NC_071442	23224372	23224479	U6	0	+
NC_071442	25011718	25011989	Metazoa_SRP	0	-
NC_071442	25324435	25324539	snoU13	0	+
NC_071442	25447803	25447951	Metazoa_SRP	0	-
NC_071442	25564448	25564601	U4	0	-
NC_071442	26021203	26021319	Metazoa_SRP	0	+
NC_071442	26931736	26931797	SNORD44	0	+
NC_071442	27882424	27882572	Metazoa_SRP	0	+
NC_071442	27966397	27966552	U1	0	+
NC_071442	28273950	28274112	U1	0	-
NC_071442	29295483	29295567	mir-548	0	-
NC_071442	29869357	29869460	U6	0	-
NC_071442	31383073	31383180	U6	0	+
NC_071442	32413750	32413914	U1	0	-
NC_071442	32475767	32475966	LSU_rRNA_eukarya	0	-
NC_071442	32599954	32600073	5S_rRNA	0	-
NC_071442	33158486	33158595	U6	0	-
NC_071442	33477980	33478098	5S_rRNA	0	+
NC_071442	35340645	35340794	Metazoa_SRP	0	-
NC_071442	35586193	35586288	snoU13	0	-
NC_071442	36649521	36649821	Metazoa_SRP	0	+
NC_071442	36921151	36921253	Y_RNA	0	-
NC_071442	37047433	37047721	Metazoa_SRP	0	+
NC_071442	37231922	37232046	U4atac	0	-
NC_071442	37430821	37430971	Metazoa_SRP	0	+
NC_071442	37598199	37598347	Metazoa_SRP	0	+
NC_071442	38906248	38906361	Y_RNA	0	-
NC_071442	40000291	40000408	Metazoa_SRP	0	-
NC_071442	40206787	40206900	Y_RNA	0	+
NC_071442	40672775	40672892	Metazoa_SRP	0	+
NC_071442	41274602	41274749	Metazoa_SRP	0	-
NC_071442	41324647	41324788	U4	0	-
NC_071442	41399089	41399193	U6	0	+
NC_071442	41419623	41419739	Metazoa_SRP	0	-
NC_071442	41420329	41420446	Metazoa_SRP	0	-
NC_071442	41451273	41451578	Metazoa_SRP	0	+
NC_071442	41451289	41451534	Protozoa_SRP	0	+
NC_071442	41463762	41463869	U6	0	+
NC_071442	41510764	41511064	Metazoa_SRP	0	-
NC_071442	41627719	41627832	U6	0	+
NC_071442	41931169	41931301	SNORA9	0	-
NC_071442	42460091	42460198	U6	0	+
NC_071442	42642586	42642622	IRE_I	0	-
NC_071442	43337550	43337750	7SK	0	+
NC_071442	44004294	44004442	Metazoa_SRP	0	+
NC_071442	44313459	44313566	U6	0	+
NC_071442	45057390	45057492	Y_RNA	0	-
NC_071442	45586706	45586809	U6	0	-
NC_071442	45690242	45691473	SSU_rRNA_bacteria	0	+
NC_071442	45756253	45756369	Metazoa_SRP	0	-
NC_071442	46075889	46076163	Metazoa_SRP	0	+
NC_071442	47413314	47413612	Metazoa_SRP	0	-
NC_071442	49495599	49495748	Metazoa_SRP	0	-
NC_071442	50406600	50406763	U1	0	+
NC_071442	50847610	50847681	snoMBII-202	0	+
NC_071442	51170441	51170548	U6	0	-
NC_071442	51340795	51340902	U6	0	+
NC_071442	51689796	51689915	5S_rRNA	0	+
NC_071442	52406613	52406776	U1	0	+
NC_071442	53164286	53164392	U6	0	-
NC_071442	53458445	53458594	Metazoa_SRP	0	-
NC_071442	53870440	53870584	TP53TG1_1	0	-
NC_071442	54056729	54056831	Y_RNA	0	-
NC_071442	54301421	54301519	mir-544	0	+
NC_071442	54452889	54453038	Metazoa_SRP	0	+
NC_071442	54483506	54483804	Metazoa_SRP	0	-
NC_071442	54496069	54496131	U7	0	+
NC_071442	54882908	54883207	Metazoa_SRP	0	+
NC_071442	55935804	55935953	Metazoa_SRP	0	+
NC_071442	57420485	57420627	Metazoa_SRP	0	-
NC_071442	57677760	57677900	SNORA67	0	+
NC_071442	58025395	58025683	7SK	0	+
NC_071442	58141932	58142071	U4	0	+
NC_071442	61567030	61567324	Metazoa_SRP	0	-
NC_071442	62065712	62065853	U4	0	-
NC_071442	62123861	62123978	Metazoa_SRP	0	+
NC_071442	62367372	62368746	LSU_rRNA_bacteria	0	-
NC_071442	62367380	62368099	LSU_rRNA_archaea	0	-
NC_071442	62367381	62368046	LSU_rRNA_eukarya	0	-
NC_071442	62368883	62369846	SSU_rRNA_bacteria	0	-
NC_071442	62368885	62369841	SSU_rRNA_archaea	0	-
NC_071442	63693563	63693862	Metazoa_SRP	0	+
NC_071442	63788768	63788963	Metazoa_SRP	0	-
NC_071442	64448699	64448806	U6	0	+
NC_071442	65160201	65160545	DLEU1_2	0	-
NC_071442	65180330	65180519	DLEU1_1	0	-
NC_071442	65180838	65180973	DLEU2_6	0	-
NC_071442	65187121	65187205	DLEU2_5	0	-
NC_071442	65194449	65194506	DLEU2_4	0	-
NC_071442	65213562	65213635	DLEU2_3	0	-
NC_071442	65214019	65214102	mir-15	0	+
NC_071442	65214159	65214248	mir-15	0	+
NC_071442	65214163	65214244	mir-16	0	+
NC_071442	65216980	65217070	DLEU2_2	0	-
NC_071442	65217445	65217564	DLEU2_1	0	-
NC_071442	65505858	65505960	Y_RNA	0	-
NC_071442	65839032	65839325	Metazoa_SRP	0	-
NC_071442	65847385	65847491	U6	0	+
NC_071442	66015479	66015627	Metazoa_SRP	0	+
NC_071442	66171684	66171832	Metazoa_SRP	0	-
NC_071442	66175829	66175930	Y_RNA	0	-
NC_071442	66272674	66272780	U6	0	-
NC_071442	66395775	66395924	Metazoa_SRP	0	+
NC_071442	66400881	66400998	Metazoa_SRP	0	-
NC_071442	66901280	66901397	Metazoa_SRP	0	-
NC_071442	67048937	67049053	Metazoa_SRP	0	-
NC_071442	67179903	67180010	U6	0	-
NC_071442	67573353	67573437	mir-548	0	-
NC_071442	67845648	67845942	Metazoa_SRP	0	+
NC_071442	67987600	67987749	Metazoa_SRP	0	-
NC_071442	68384045	68384403	7SK	0	+
NC_071442	68941341	68941640	Metazoa_SRP	0	+
NC_071442	68952094	68952285	U2	0	+
NC_071442	69106074	69106177	U6	0	-
NC_071442	69218439	69218739	Metazoa_SRP	0	+
NC_071442	69498439	69498575	SCARNA14	0	-
NC_071442	69501339	69501459	5S_rRNA	0	-
NC_071442	69510792	69510899	U6	0	+
NC_071442	69553905	69554053	Metazoa_SRP	0	+
NC_071442	69746187	69746303	Metazoa_SRP	0	-
NC_071442	69803827	69803926	snoU13	0	+
NC_071442	69842881	69843029	Metazoa_SRP	0	+
NC_071442	70304208	70304352	Metazoa_SRP	0	+
NC_071442	70327441	70327549	U6	0	+
NC_071442	70338749	70338866	Metazoa_SRP	0	+
NC_071442	71145579	71145661	let-7	0	+
NC_071442	71145967	71146054	let-7	0	+
NC_071442	71148420	71148505	let-7	0	+
NC_071442	71216672	71216972	Metazoa_SRP	0	+
NC_071442	71216692	71216932	Protozoa_SRP	0	+
NC_071442	71219247	71219546	Metazoa_SRP	0	+
NC_071442	71219264	71219506	Protozoa_SRP	0	+
NC_071442	71229631	71229931	Metazoa_SRP	0	+
NC_071442	71258482	71258643	U1	0	+
NC_071442	71566571	71566881	Metazoa_SRP	0	-
NC_071442	71716134	71716251	Metazoa_SRP	0	+
NC_071442	71747158	71747275	Metazoa_SRP	0	-
NC_071442	71755636	71755753	Metazoa_SRP	0	-
NC_071442	72729852	72730001	Metazoa_SRP	0	-
NC_071442	73062938	73063057	5S_rRNA	0	-
NC_071442	73588901	73589206	Metazoa_SRP	0	+
NC_071442	73588916	73589160	Protozoa_SRP	0	+
NC_071442	73790780	73790929	Metazoa_SRP	0	-
NC_071442	73894665	73894814	Metazoa_SRP	0	+
NC_071442	74309530	74309932	LSU_rRNA_archaea	0	+
NC_071442	74309531	74309931	LSU_rRNA_bacteria	0	+
NC_071442	74796264	74796555	Metazoa_SRP	0	+
NC_071442	75077788	75077914	5S_rRNA	0	+
NC_071442	75486004	75486133	SNORA26	0	-
NC_071442	75879448	75879555	U6	0	+
NC_071442	76157990	76158139	Metazoa_SRP	0	-
NC_071442	76224105	76224212	U6	0	-
NC_071442	76589562	76589709	Metazoa_SRP	0	-
NC_071442	76771329	76771641	Metazoa_SRP	0	+
NC_071442	76857763	76858058	Metazoa_SRP	0	+
NC_071442	76859938	76860054	Metazoa_SRP	0	+
NC_071442	77354269	77354304	IRE_I	0	-
NC_071442	77490557	77490664	U6	0	+
NC_071442	77750077	77750151	mir-23	0	+
NC_071442	77750299	77750378	mir-27	0	+
NC_071442	77750871	77750941	mir-24	0	+
NC_071442	78092344	78092463	5S_rRNA	0	-
NC_071442	78771371	78771467	Y_RNA	0	-
NC_071442	78851766	78852055	Metazoa_SRP	0	+
NC_071442	78851792	78852026	Protozoa_SRP	0	+
NC_071442	78932848	78932952	U6	0	-
NC_071442	79807702	79807819	Metazoa_SRP	0	-
NC_071442	79892768	79892884	Metazoa_SRP	0	-
NC_071442	79926694	79926842	Metazoa_SRP	0	+
NC_071442	80030938	80031086	Metazoa_SRP	0	+
NC_071442	80173360	80173508	Metazoa_SRP	0	+
NC_071442	80240375	80240493	U5	0	+
NC_071442	80318096	80318229	SNORA84	0	+
NC_071442	80321359	80321466	U6	0	+
NC_071442	80644571	80644961	LSU_rRNA_archaea	0	-
NC_071442	80644571	80644961	LSU_rRNA_bacteria	0	-
NC_071442	80961983	80962090	U6	0	-
NC_071442	81699492	81699590	Y_RNA	0	-
NC_071442	81722449	81722556	U6	0	+
NC_071442	82044896	82045045	Metazoa_SRP	0	-
NC_071442	82215046	82215156	snoU13	0	+
NC_071442	83537572	83537754	TUG1_4	0	-
NC_071442	83538072	83538311	TUG1_3	0	-
NC_071442	83689899	83690200	Metazoa_SRP	0	-
NC_071442	83689940	83690183	Protozoa_SRP	0	-
NC_071442	84133228	84133329	U6	0	-
NC_071442	84824294	84824442	Metazoa_SRP	0	+
NC_071442	84931343	84931450	U6	0	-
NC_071442	85047823	85047962	U4	0	-
NC_071442	85216457	85216606	Metazoa_SRP	0	-
NC_071442	85277720	85278150	PCA3_2	0	-
NC_071442	85332101	85332186	mir-544	0	-
NC_071442	85496432	85496534	Y_RNA	0	-
NC_071442	85607677	85607826	Metazoa_SRP	0	+
NC_071442	85655592	85655875	Metazoa_SRP	0	+
NC_071442	85673352	85673487	SCARNA8	0	-
NC_071442	85683543	85683646	U6	0	+
NC_071442	85722493	85722610	Metazoa_SRP	0	-
NC_071442	85741134	85741236	Y_RNA	0	+
NC_071442	86730026	86730315	Metazoa_SRP	0	-
NC_071442	86784655	86784956	Metazoa_SRP	0	+
NC_071442	86785999	86786106	U6	0	-
NC_071442	86844228	86844572	7SK	0	-
NC_071442	87261700	87261802	Y_RNA	0	+
NC_071442	88516448	88516550	Y_RNA	0	+
NC_071442	89144178	89144273	snoU13	0	-
NC_071442	89411054	89411203	Metazoa_SRP	0	+
NC_071442	89645817	89645934	Metazoa_SRP	0	-
NC_071442	89804680	89804974	Metazoa_SRP	0	-
NC_071442	89805518	89805666	Metazoa_SRP	0	-
NC_071442	90561063	90561211	Metazoa_SRP	0	+
NC_071442	90781341	90781482	U4	0	-
NC_071442	90870578	90870668	mir-204	0	+
NC_071442	91105635	91105928	Metazoa_SRP	0	+
NC_071442	91265327	91265609	Metazoa_SRP	0	-
NC_071442	91266835	91266930	mir-544	0	-
NC_071442	91315073	91315189	Metazoa_SRP	0	-
NC_071442	91487142	91487336	U2	0	+
NC_071442	91579521	91579628	U6	0	+
NC_071442	92238207	92238314	U6	0	-
NC_071442	92414798	92414939	U4	0	-
NC_071442	92455550	92455850	Metazoa_SRP	0	+
NC_071442	92519619	92519924	Metazoa_SRP	0	-
NC_071442	92569525	92569641	Metazoa_SRP	0	-
NC_071442	92637768	92637863	Y_RNA	0	-
NC_071442	92828498	92828605	U6	0	+
NC_071442	93057726	93057842	Metazoa_SRP	0	-
NC_071442	93097117	93097215	mir-544	0	-
NC_071442	93233891	93234191	Metazoa_SRP	0	+
NC_071442	93233908	93234161	Protozoa_SRP	0	+
NC_071442	93744841	93744960	5S_rRNA	0	+
NC_071442	93745951	93746246	7SK	0	+
NC_071442	93876082	93876199	Metazoa_SRP	0	-
NC_071442	94086062	94086165	U6	0	-
NC_071442	94128298	94128414	Metazoa_SRP	0	+
NC_071442	95176217	95176562	IRES_TrkB	0	-
NC_071442	95733468	95733766	Metazoa_SRP	0	+
NC_071442	95803346	95803470	U4	0	-
NC_071442	95821604	95821695	mir-7	0	+
NC_071442	96113541	96113689	Metazoa_SRP	0	+
NC_071442	96389467	96389570	snoU13	0	-
NC_071442	96811719	96811824	U6	0	-
NC_071442	97280017	97280069	mir-1302	0	+
NC_071442	98129419	98129524	U6	0	+
NC_071442	98134893	98135000	U6	0	-
NC_071442	98151821	98151938	Metazoa_SRP	0	-
NC_071442	98203310	98203609	Metazoa_SRP	0	-
NC_071442	98203343	98203592	Protozoa_SRP	0	-
NC_071442	98278418	98278537	5S_rRNA	0	-
NC_071442	99742860	99742968	U6	0	-
NC_071442	100129480	100129629	Metazoa_SRP	0	+
NC_071442	101046143	101046293	LSU_rRNA_bacteria	0	+
NC_071442	101046361	101046747	LSU_rRNA_bacteria	0	+
NC_071442	101505790	101505938	Metazoa_SRP	0	+
NC_071442	101624230	101624532	7SK	0	-
NC_071442	101913383	101913535	SNORA42	0	+
NC_071442	102148509	102148610	U6	0	+
NC_071442	102217878	102218018	U4	0	+
NC_071442	102900448	102900587	U4	0	-
NC_071442	103556354	103556461	U6	0	-
NC_071442	103951543	103951650	U6	0	+
NC_071442	105266008	105266124	Metazoa_SRP	0	-
NC_071442	105392160	105392309	Metazoa_SRP	0	+
[truncated: 14,368 more rows]

## Sheet: Canis_familiaris
NC_051805	2783	2873	mir-8799	0	-
[truncated: 3,970 more rows]

[truncated: 53 more sheets: Chionomys_nivalis, Choloepus_didactylus, Cricetulus_griseus, Cynocephalus_volans, Dasypus_novemcinctus, Desmodus_rotundus, Diceros_bicornis, Dromiciops_gliroides, Equus_asinus, equus_caballus, Erinaceus_europaeus, Felis_catus, Gorilla_gorilla, Jaculus_jaculus, Lemur_catta, Leopardus_geoffroyi, Lepus_europaeus, Loxodonta_africana, Lutra_lutra, Macaca_mulatta …]
