# Supplementary material for: Copy number evolution of conserved noncoding RNA gene families across mammals
Source: Mamm Genome. 2026 May 22;37(1):73. doi: 10.1007/s00335-026-10243-2 (PMC13197249; doi:10.1007/s00335-026-10243-2)
Supplement: Supplementary file 5 — Supplementary Material 1 (XLSX 19 KB) [file 335_2026_10243_MOESM5_ESM.xlsx]

## Sheet: Sheet1
ncRNA	Marsupialia	Eutheria	Boreoeutheria	Laurasiatheria	Euarchontoglires	Atlantogenata	Monotremata		Supplementary Table S5: ncRNA family expansion and contraction at major mammalian nodes
IRE_I	0	2	0	0	0	0	-3		The value indicates the change of copy number compared to the parental node. 0: unchanged; >0: expansion; <0: contraction
SNORA2	-1	4	0	0	0	0	-1
SNORA26	-1	6	0	0	0	0	-1
SNORA27	0	2	0	0	0	0	0
SNORA29	0	1	0	0	0	0	-1
SNORA40	0	4	2	0	4	0	0
SNORA41	0	1	0	0	0	0	0
SNORA42	-1	5	0	0	0	0	-1
SNORA44	0	4	0	0	0	0	0
IRES_Cx43	0	1	0	0	0	0	0
SNORA48	-1	4	2	0	1	0	-1
SNORA49	0	0	0	0	0	0	0
SNORA53	0	0	0	0	0	0	0
SNORA55	-1	0	0	0	0	0	1
SNORA57	-1	2	1	0	0	0	0
SNORA62	0	3	1	1	0	0	0
SNORA65	0	0	0	0	0	0	-1
SNORA66	-1	1	0	0	0	0	1
SNORA71	-1	4	0	0	1	0	-1
K_chan_RES	0	0	0	0	0	0	0
SNORA72	-1	4	0	0	0	0	-1
SNORA73	-1	4	0	0	0	0	1
SNORA74	0	1	0	0	0	0	0
SNORA81	-1	1	0	0	1	0	0
SNORD100	0	0	0	0	0	0	0
SNORD101	0	0	0	0	0	0	0
SNORD103	0	0	0	0	0	0	0
SNORD11	0	0	0	0	0	0	0
SNORD11B	0	0	0	0	0	0	0
SNORD121A	0	0	0	0	0	0	0
let-7	-1	1	0	0	0	0	3
SNORD123	0	0	0	0	0	0	0
SNORD14	0	0	0	0	0	0	3
SNORD15	0	0	0	0	0	0	-1
SNORD18	0	-1	0	0	0	0	0
SNORD19	0	0	0	0	0	0	0
SNORD2	0	1	0	0	0	0	0
SNORD20	0	0	0	0	0	0	0
SNORD22	0	2	0	1	0	0	0
SNORD31	0	0	0	0	0	0	0
SNORD39	0	1	0	0	0	0	0
LINC00901	0	0	0	0	0	0	0
SNORD45	-1	0	0	0	1	0	1
SNORD47	0	-1	0	0	0	0	0
SNORD50	0	0	0	0	0	0	0
SNORD51	0	0	0	0	0	0	0
SNORD53_SNORD92	0	1	0	0	0	0	0
SNORD59	0	0	0	0	0	0	0
SNORD60	0	-1	0	0	0	0	1
SNORD62	0	1	0	0	0	0	0
SNORD66	0	-1	0	0	0	0	0
SNORD67	0	0	0	0	0	0	0
SNORD69	0	0	0	0	0	0	0
SNORD70	-1	0	0	0	0	0	0
SNORD74	0	0	0	0	1	0	0
SNORD79	0	0	0	0	0	0	0
SNORD82	0	0	0	0	0	0	0
SNORD88	-1	0	0	0	0	0	3
SNORD89	0	0	0	0	0	0	0
SNORD90	0	0	0	0	0	0	0
SNORD94	0	0	0	0	0	0	1
SNORD97	0	0	0	0	0	0	0
SNORD99	0	0	0	0	0	0	0
snoU109	0	3	0	0	0	0	0
snoU85	0	0	0	0	0	0	0
snoU89	0	1	0	0	0	0	0
SOX2OT_exon1	0	0	0	0	0	0	0
SOX2OT_exon3	0	0	0	0	0	0	0
Telomerase-vert	1	0	0	0	0	0	-1
U11	-1	3	0	0	0	0	0
U4atac	0	1	0	0	0	0	0
U5	-3	5	0	0	1	0	2
mascRNA-menRNA	0	0	0	0	0	0	0
U8	0	1	1	1	0	0	0
uc_338	0	0	0	0	0	0	1
Vault	0	0	0	0	0	0	0
DLEU2_5	0	0	0	0	0	0	0
DLEU2_6	0	0	0	0	0	0	0
MAT2A_A	0	-1	0	0	0	0	-1
MAT2A_B	0	-1	0	0	0	0	-1
MAT2A_C	0	0	0	0	0	0	0
mir-122	0	0	0	0	0	0	0
mir-140	0	0	0	0	0	0	0
mir-142	0	0	0	0	0	0	0
mir-182	0	0	0	0	0	0	0
mir-183	0	0	0	0	0	0	0
mir-187	0	0	0	0	0	0	0
mir-19	0	0	0	0	0	0	2
mir-191	0	0	0	0	0	0	0
MAT2A_D	0	0	0	0	0	0	0
mir-193	0	0	0	0	0	0	0
mir-203	0	0	0	0	0	0	-1
mir-208	0	0	0	0	0	0	-1
mir-21	0	0	0	0	0	0	0
mir-301	-1	0	0	0	0	0	0
mir-33	-1	0	0	0	0	0	0
mir-365	0	0	0	0	0	0	0
mir-455	0	0	0	0	0	0	0
mir-497	0	0	0	0	0	0	0
mir-92	0	0	0	0	0	0	3
MAT2A_E	0	0	0	0	0	0	0
mir-96	0	0	0	0	0	0	0
RMST_5	0	0	0	0	0	0	0
RMST_9	0	0	0	0	0	0	0
SCARNA14	0	1	0	0	0	0	0
SCARNA3	0	-1	0	0	0	0	-1
SCARNA6	0	0	0	0	0	0	0
Six3os1_5	0	0	0	0	0	0	0
SNORA28	-1	1	0	0	0	0	0
SNORA47	0	0	0	0	0	0	0
MAT2A_F	0	-1	0	0	0	0	-1
SNORA50	0	0	0	0	0	0	1
SNORA68	0	0	0	0	0	0	0
SNORA79	0	1	0	0	0	0	-1
SNORA9	-1	3	0	0	0	0	0
SNORD10	0	0	0	0	0	0	0
SNORD127	0	0	0	0	0	0	0
SNORD26	0	0	0	0	0	0	0
SNORD28	0	0	0	0	0	0	0
SNORD29	0	0	0	0	0	0	0
SNORD58	0	-1	0	0	0	0	0
SNORD65	0	0	0	0	0	0	1
SNORD71	0	0	0	0	0	0	0
SNORD73	0	0	0	0	0	0	2
SNORD93	0	0	0	0	0	0	0
SNORD98	0	0	0	0	0	0	0
snoU6-53	0	0	0	0	0	0	0
snoZ30	0	0	0	0	0	0	0
WT1-AS_7	0	0	0	0	0	0	0
mir-1	0	0	0	0	0	0	1
mir-132	0	0	0	0	0	0	0
mir-144	0	0	0	0	0	0	0
mir-150	0	0	0	0	0	0	0
mir-155	0	0	0	0	0	0	0
mir-22	0	0	0	0	0	0	0
mir-338	0	0	0	0	0	0	0
mir-425	0	0	0	0	0	0	0
mir-451	-1	0	0	0	0	0	0
mir-490	0	0	0	0	0	0	0
mir-10	0	0	0	0	0	0	0
mir-499	0	0	0	0	0	0	0
mir-875	0	0	0	0	0	0	0
SCARNA13	0	1	0	0	0	0	0
SCARNA24	0	0	0	0	0	0	0
SNORA25	0	3	0	0	0	0	0
mir-101	0	0	0	0	0	0	0
SNORD17	1	-2	0	0	0	0	-1
SNORD33	-1	0	0	0	0	0	2
SNORD49	0	0	0	0	0	0	0
SNORD57	0	0	0	0	0	0	0
SNORD72	0	0	0	0	0	0	0
SNORD91	-1	0	0	0	0	0	1
SNORND104	0	0	0	0	0	0	0
mir-103	0	0	0	0	0	0	0
snoU54	0	0	0	0	0	0	0
snoU83B	-1	0	0	0	0	0	0
snoZ17	0	0	0	0	0	0	-1
tRNA-Sec	0	-1	0	0	0	0	0
U12	-1	0	0	1	0	0	0
DAOA-AS1_2	0	0	0	0	0	0	0
Histone3	-5	0	0	0	-1	0	17
mir-124	0	0	0	0	0	0	0
HOXA11-AS1_6	0	0	0	0	0	0	0
mir-1306	0	0	0	0	0	0	0
mir-184	0	0	0	0	0	0	0
mir-210	0	0	0	0	0	0	0
mir-221	0	0	0	0	0	0	1
SNORA46	0	1	0	0	0	0	0
mir-126	0	0	0	0	0	0	0
SNORA76	0	1	0	0	0	0	0
SNORD19B	0	0	0	0	0	0	0
SNORD23	0	0	0	0	0	0	0
snoU2_19	0	1	0	1	0	0	0
snoU82P	0	0	0	0	0	0	0
ACA64	-1	1	0	0	0	0	0
mir-128	0	0	0	0	0	0	0
mir-223	0	0	0	0	0	0	0
mir-363	0	0	0	0	0	0	0
mir-873	0	0	0	0	0	0	0
SNORA84	0	0	0	0	0	0	0
SNORD87	0	0	0	0	0	0	1
SOX2OT_exon4	0	0	0	0	0	0	0
mir-133	0	0	0	0	0	0	1
U1A_PIE	0	0	0	0	0	0	-1
Evf-2_5p	-1	0	0	0	0	0	0
HOTAIRM1_3	-1	0	0	0	0	0	0
mir-147	0	-4	-1	0	0	0	3
mir-28	-2	0	0	0	0	0	3
RMST_3	-1	0	0	0	0	0	0
snoMBII-202	0	0	0	0	0	0	-1
mir-135	0	1	0	0	0	0	1
SNORA43	0	0	0	0	0	0	1
SNORA61	-1	3	0	0	0	0	0
SNORD63	-1	1	0	0	0	0	1
HAR1A	0	0	0	0	0	0	0
HOTTIP_4	-1	0	0	0	0	0	0
mir-592	-1	0	0	0	0	0	0
mir-671	-1	0	0	0	0	0	0
mir-137	0	-1	0	0	0	0	0
SNORA67	-1	2	0	0	1	0	0
SNORD30	-1	0	0	0	0	0	0
mir-138	0	0	0	0	0	0	0
mir-95	-1	0	0	0	0	0	10
mir-139	0	0	0	0	0	0	0
SNORA69	-1	1	0	0	0	0	0
SNORA77	-1	1	0	0	0	0	0
SNORD125	-1	0	0	0	0	0	0
mir-143	0	0	0	0	0	0	0
mir-145	0	0	0	0	0	0	0
mir-146	0	0	0	0	0	0	0
SNORD24	0	-1	0	0	0	0	-1
mir-148	0	0	0	0	0	0	-1
SNORD77	0	0	0	0	0	0	0
Antizyme_FSE	0	0	0	0	0	0	-1
mir-15	0	-1	0	0	0	0	-1
Hammerhead_HH10	0	0	0	0	0	0	0
mir-153	0	0	0	0	0	0	0
mir-16	0	1	0	0	0	0	1
NEAT1_3	-1	1	0	0	-1	0	0
SNORD36	0	-1	0	0	0	0	0
mir-17	0	1	0	0	0	0	1
SNORD61	0	0	0	0	0	0	0
mir-181	0	-1	0	1	0	0	0
mir-186	0	0	0	0	0	0	0
mir-190	0	0	0	0	0	0	0
mir-192	0	0	0	0	0	0	0
mir-194	-1	0	0	0	0	0	0
mir-1271	-1	0	0	0	0	0	12
mir-196	0	0	0	0	0	0	-1
mir-885	-1	0	0	0	0	0	0
GABA3	0	0	0	0	0	0	0
mir-199	0	0	0	0	0	0	-1
mir-1388	0	0	0	0	0	0	0
mir-454	0	0	0	0	0	0	0
mir-202	0	0	0	0	0	0	0
mir-204	0	0	0	0	0	0	0
SNORA56	0	0	0	0	0	0	1
mir-205	0	0	0	0	0	0	0
mir-214	0	0	0	0	0	0	0
bZIP	-1	0	0	0	0	0	0
mir-216	0	0	0	0	0	0	0
SNORD34	-1	0	0	0	0	0	0
mir-217	0	0	0	0	0	0	0
mir-218	0	0	0	0	0	0	0
MIR1122	0	0	0	0	-1	0	0
mir-460	0	-1	0	0	0	0	0
mir-219	0	0	0	0	0	0	-1
snosnR60_Z15	-1	0	0	0	-1	0	0
mir-23	0	0	0	0	0	0	0
Hammerhead_HH9	0	0	0	0	0	0	0
mir-24	0	0	0	0	0	0	0
mir-26	0	0	0	0	0	0	0
mir-27	0	0	0	0	0	0	0
mir-29	0	0	0	0	0	0	0
mir-30	0	0	0	0	0	0	0
mir-302	0	0	0	0	0	0	0
mir-31	0	0	0	0	0	0	0
mir-32	0	0	0	0	0	0	0
mir-34	0	-1	0	0	0	0	-1
mir-367	0	0	0	0	0	0	0
HOTTIP_2	0	0	0	0	0	0	0
mir-375	0	0	0	0	0	0	0
mir-383	0	0	0	0	0	0	0
mir-449	0	1	0	0	0	0	0
mir-551	0	0	0	0	0	0	-1
mir-7	0	0	0	0	0	0	0
mir-8	0	0	0	0	0	0	-1
mir-9	0	1	0	0	0	0	0
NRON	0	0	0	0	0	0	0
PCA3_2	0	0	0	0	0	0	0
HOXA11-AS1_4	0	0	0	0	0	0	0
RMST_6	0	0	0	0	0	0	0
RMST_7	0	0	0	0	0	0	0
RMST_8	0	0	0	0	0	0	0
RNase_MRP	-1	0	0	0	0	0	0
SCARNA1	0	1	0	0	0	0	0
SCARNA11	0	1	1	0	0	0	0
SCARNA15	0	1	0	0	0	0	0
SCARNA16	0	1	0	0	0	0	0
SCARNA18	0	1	0	0	0	0	0
HOXA11-AS1_5	0	0	0	0	0	0	0
SCARNA2	0	0	0	0	0	0	0
SCARNA7	0	0	0	0	0	0	0
SCARNA8	0	0	0	0	0	0	0
SMAD5-AS1_3	0	0	0	0	0	0	0
SNORA1	0	4	0	1	0	0	0
SNORA13	-1	0	0	0	0	0	0
SNORA14	0	1	0	0	0	0	0
SNORA16	0	2	0	0	0	0	-1
SNORA18	0	3	0	0	0	0	-1
SNORA19	0	1	0	0	0	0	0
